# Supplementary material for: Structure, organization and evolution of ADP-ribosylation factors in rice and foxtail millet, and their expression in rice
Source: Sci Rep. 2016 Apr 21;6:24008. doi: 10.1038/srep24008 (PMC4838888; doi:10.1038/srep24008)
Supplement: Supplementary Dataset 1 [file srep24008-s2.xlsx]

## Sheet: Sheet1
Supplementary Table S1. Catalog of ARF/ARL proteins and its respective genes identified in rice and foxtail millet.
Crop	ARF ID	Gene ID	Alt transcript(s)	Chr			Orientation	Gene length (bp)	Exon	Intron	Protein properties
				Chromosome	Start position (bp)	End Position (bp)					Protein length (aa)	Molecular weight (Da)	pI	Instability index	Stable or unstable
Rice (Oryza sativa)	OsARF3	LOC_Os08g15040.1	LOC_Os08g15040.2	8	9081486	9086614	forward	5128	8	7	182	20397.3	5.45	25.9	Stable
	OsARFA1a	LOC_Os01g59790.2	LOC_Os01g59790.1, LOC_Os01g59790.3	1	34580775	34584323	forward	3548	5	4	181	20680.7	6.43	32.44	stable
	OsARFA1b	LOC_Os05g41060.1	-	5	24057693	24059863	reverse	2170	5	4	181	20707.7	6.43	33.74	Stable
	OsARFA1c	LOC_Os07g12170.1	-	7	6808787	6812103	forward	3316	6	5	304	34772.6	9.18	51.61	Unstable
	OsARFA1d	LOC_Os07g12200.1	-	7	6823039	6825441	forward	2402	6	5	198	22573.9	6.1	31.38	Stable
	OsARFA1e	LOC_Os01g16030.1	LOC_Os01g16030.2, LOC_Os01g16030.3, LOC_Os01g16030.4	1	9019841	9024052	reverse	4211	6	5	216	25018.7	8.51	43.99	Unstable
	OsARFA1f	LOC_Os03g59740.1	LOC_Os03g59740.2, LOC_Os03g59740.3, LOC_Os03g59740.5	3	34006897	34009846	forward	2949	6	5	194	22243.8	9.24	35.68	Stable
	OsARFB1a	LOC_Os06g02390.1	-	6	819373	820356	forward	983	5	4	189	21330.6	8.42	38.4	Stable
	OsARFB1b	LOC_Os02g03610.1	-	2	1476335	1480287	forward	3952	6	5	194	21799.1	6.08	42.43	Unstable
	OsARFB1c	LOC_Os10g42940.1	LOC_Os10g42940.4, LOC_Os10g42940.3	10	23146494	23148646	forward	2152	6	5	192	21677.9	6.3	27.35	Stable
	OsARFB1d	LOC_Os02g47110.2	LOC_Os02g47110.1, LOC_Os02g47110.3	2	28755170	28758865	forward	3695	6	5	194	21570	6.83	28.24	Stable
	OsARFC1	LOC_Os11g37640.1	-	11	22215791	22219121	forward	3330	2	1	184	20334.3	6.05	37.36	Stable
	OsARL1a	LOC_Os03g10370.1	-	3	5287590	5290565	reverse	2975	5	4	184	20709.1	9.15	29.23	Stable
	OSARL1b	LOC_Os02g49980.1	LOC_Os02g49980.2	2	30533421	30536379	reverse	2958	6	5	184	20620	8.65	33.72	Stable
	OsARL1c	LOC_Os06g12090.1	-	6	6475161	6479073	forward	3912	3	2	194	21875.2	5.92	45.86	Stable
	OsARL1d	LOC_Os01g15010.1	-	1	8413832	8419026	reverse	5194	3	2	193	21944.3	6.32	30.54	Stable
	OsARL1e	LOC_Os01g23620.1	-	1	13286103	13288466	forward	2363	3	2	193	21984.3	6.97	29.31	Stable
	OsARL1f	LOC_Os12g37360.1	-	12	22939746	22943722	reverse	3976	3	2	193	22029.4	6.91	29.14	Stable
	OsGB1a	LOC_Os03g27450.1	LOC_Os03g27450.2	3	15747272	15752378	forward	5106	6	5	203	22894.4	6.85	33.17	Stable
	OsGB1b	LOC_Os07g42820.1	-	7	25645988	25649162	reverse	3174	6	5	203	22902.2	5.6	49.19	Unstable
	OsTTN5	LOC_Os02g22140.1	-	2	13179015	13184675	reverse	5660	5	4	185	20974.2	8.49	35.45	Stable
Foxtail millet ( Setaria italica)	SiARF3	Si014507m	Si014511m, Si014627m, Si014719m	6	10234404	10241047	reverse	6643	8	7	555	20718.7	5.24	25.53	Stable
	SiARFA1a	Si003881m	-	5	39700197	39703008	forward	2811	7	6	972	35698.9	10.04	52.63	Unstable
	SiARFA1b	Si023395m	Si023397m, Si023396m, Si023464m	3	15030794	15034156	forward	3362	5	4	546	20707.7	6.43	33.74	Stable
	SiARFA1c	Si031236m	Si031228m, Si031229m, Si031384m	2	7329749	7333008	forward	3259	5	4	546	20579.6	6.43	31.46	Stable
	SiARFA1d	Si003069m	-	5	4618894	4622601	forward	3707	5	4	546	20723.7	6.43	32.86	Stable
	SiARFA1e	Si037703m	Si037887m	9	2273176	2275934	reverse	2758	5	4	546	20669.7	6.43	32.61	Stable
	SiARFA1f	Si011097m	-	7	3195094	3197047	forward	1953	4	3	594	22640.5	8.95	30.35	Stable
	SiARFB1a	Si008061m	-	4	7485694	7486699	reverse	1005	5	4	570	20810.1	8.41	24.75	Stable
	SiARFB1b	Si018411m	-	1	8763822	8767188	reverse	3366	6	5	585	21710.9	6.08	39.86	Stable
	SiARFB1c	Si037619m	-	9	35297808	35300938	reverse	3130	6	5	585	21825.1	6.3	28.39	Stable
	SiARFB1d	Si018413m	Si018407m, Si018473m	1	35464991	35467739	forward	2748	6	5	585	21671.2	6.83	29.41	Stable
	SiARFC1	Si026904m	-	8	31113339	31116153	forward	2814	2	1	555	20346.3	6.05	36.58	Stable
	SiARFD1	Si037659m	-	9	307429	308822	reverse	1393	4	3	567	21020	6.75	51.24	Unstable
	SiARL1a	Si037681m	-	9	53655079	53657953	forward	2874	5	4	555	20693.1	9.15	28.36	Stable
	SiARL1b	Si018040m	Si018148m	1	37204073	37207025	reverse	2952	6	5	834	30281.6	9.34	49.16	Unstable
	SiARL1c	Si026891m	-	8	13073084	13073938	forward	854	2	1	579	21309.6	6.08	35.74	Stable
	SiARL1d	Si003006m	-	5	5233064	5236875	forward	3811	3	2	582	22001.4	6.32	30.64	Stable
	SiARL1e	Si003011m	-	5	14898608	14901209	forward	2601	3	2	582	22040.4	6.97	29.7	Stable
	SiARL1f	Si023327m	-	3	42900498	42904060	forward	3562	3	2	582	22070.5	6.32	33.97	Stable
	SiGB1a	Si037567m	-	9	43727078	43730748	reverse	3670	6	5	612	22912.5	6.34	34.14	Stable
	SiGB1b	Si031135m	-	2	45866621	45869734	reverse	3113	6	5	612	22842.2	5.99	50.77	Unstable
	SiTTN5a	Si023376m	-	3	50129808	50132659	reverse	2851	5	4	558	20961.2	8.81	33.73	Stable
	SiTTN5b	Si037854m	-	9	9297925	9302615	forward	4690	4	3	477	18181.9	6.83	32.43	Stable
