# Supplementary material for: Structure, organization and evolution of ADP-ribosylation factors in rice and foxtail millet, and their expression in rice
Source: Sci Rep. 2016 Apr 21;6:24008. doi: 10.1038/srep24008 (PMC4838888; doi:10.1038/srep24008)
Supplement: Supplementary Dataset 2 [file srep24008-s3.xlsx]

## Sheet: Sheet1
Supplementary Table S2. Summary of different domains present in ARF/ARL proteins identified in rice and foxtail millet.
Crop	ID	Phylogenetic group	ADP-ribosylation factor family (PF00025)		Signal recognition particle receptor beta subunit (PF09439)		Ras of Complex, Roc, domain of DAPkinase (PF08477)		Ras family (PF00071)		Gtr1/RagA G protein conserved region (PF04670)		50S ribosome-binding GTPase (PF01926)
			Start	End	Start	End	Start	End	Start	End	Start	End	Start	End
Rice (Oryza sativa)	OsARFA1a	Class I	5	177	15	152	19	130	19	179	19	162	19	127
	OsARFA1b		5	177	15	152	19	130	19	179	19	162	19	127
	OsARFA1c		128	300	138	275	142	253	142	302	142	285	-	-
	OsARFA1d		5	57	15	169	19	147	19	196	19	179	-	-
			51	194
	OsARFA1e		5	177	15	152	19	130	19	179	19	163	-	-
	OsARFA1f		5	175	15	159	19	130	19	162	19	166	19	144
	OsARFB1a	Class II	1	177	14	157	18	129	18	178	18	162	-	-
	OsARFB1b		7	180	17	147	21	133	21	182	21	165	21	130
	OsARFB1c		2	177	15	148	19	130	19	175	19	141	-	-
	OsARFB1d		2	177	15	145	19	130	19	168	19	141	-	-
	OsARF3	Class III	5	177	15	178	19	130	19	179	19	168	19	127
	OsTTN5		2	177	15	148	19	130	19	175	19	141	-	-
	OsARFC1		5	177	15	150	19	130	19	177	19	178	19	127
	OsGB1a		6	184	15	157	19	137	19	186	19	169	19	134
	OsGB1b		5	184	15	153	19	137	19	186	19	171	19	134
	OsARL1a	ARL	7	180	17	147	21	133	21	182	21	165	21	130
	OSARL1b		7	180	17	166	21	133	21	182	21	171	21	130
	OsARL1c		8	193	19	145	23	134	-	-	-	-	23	131
	OsARL1d		7	192	18	147	22	133	22	191	-	-	22	130
	OsARL1e		7	192	18	151	22	133	22	169	-	-	22	130
	OsARL1f		7	192	18	147	22	133	22	164	-	-	22	130
Foxtail millet ( Setaria italica)	SiARFA1a	Class I	146	318	156	293	160	271	160	320	160	303	-	-
	SiARFA1b		5	177	15	152	19	130	19	179	19	162	19	127
	SiARFA1c		5	177	15	152	19	130	19	179	19	162	19	141
	SiARFA1d		5	177	15	152	19	130	19	179	19	162	19	141
	SiARFA1e		5	177	15	152	19	130	19	179	19	162	19	141
	SiARFA1f		5	71	-	-	-	-	-	-	-	-	-	-
			109	196
	SiARFB1a	Class II	3	177	15	151	19	130	19	176	19	142	-	-
	SiARFB1b		3	177	15	150	19	130	19	177	19	157	19	127
	SiARFB1c		2	177	15	145	19	130	19	168	19	141	-	-
	SiARFB1d		2	177	15	145	19	130	19	175	19	142	-	-
	SiARFC1	Class III	5	177	15	150	19	130	19	177	19	177	19	127
	SiARFD1		9	184	18	166	22	135	22	170	22	160	22	144
	SiARF3		5	177	15	169	19	130	19	178	19	169	19	128
	SiGB1a		5	184	15	155	19	137	19	186	19	154	19	134
	SiGB1b		5	184	15	159	19	137	19	186	19	171	19	134
	SiTTN5a		3	177	14	155	18	129	18	179	18	164	18	126
	SiTTN5b		3	120	14	121	18	120	18	122	18	121	18	125
			112	150
	SiARLA1a	Class IV	7	180	17	146	21	133	21	182	21	164	21	130
	SiARLA1b		100	273	110	249	114	226	114	275	114	260	114	223
	SiARLA1c		8	191	19	144	23	134	-	-	-	-	23	131
	SiARLA1d		7	192	18	148	22	133	22	186	-	-	22	130
	SiARLA1e		7	192	18	149	22	133	22	163	-	-	22	130
	SiARLA1f		7	192	18	146	22	133	22	183	-	-	22	130
- Not present
