# Supplementary material for: Structure, organization and evolution of ADP-ribosylation factors in rice and foxtail millet, and their expression in rice
Source: Sci Rep. 2016 Apr 21;6:24008. doi: 10.1038/srep24008 (PMC4838888; doi:10.1038/srep24008)
Supplement: Supplementary Dataset 3 [file srep24008-s4.xls]

## Sheet: Sheet1
Supplementary Table S3. Cis-regulatory elements present in the promoter region of OsARF and OsARL genes.
Cis-Acting Element	OsARF3	OsARFA1a	OsARFA1b	OsARFA1c	OsARFA1d	OsARFA1e	OsARFA1f	OsARFB1a	OsARFB1b	OsARFB1c	OsARFB1d	OsARFC1	OsARL1a	OsARL1b	OsARL1c	OsARL1d	OsARL1e	OsARL1f	OsGB1a	OsGB1b	OsTTN5
-10PEHVPSBD	1523(+),	1384(-),	-	415(-), 1546(-),	1637(+),	531(+), 1488(-),	1420(+),	199(+), 1882(+),	1171(+),	326(+), 1626(+),	1354(-), 1788(-),	293(-),	259(+),	340(-), 942(-),	-	-	876(+), 1311(-), 1426(+), 1880(+),	-	-	2304(-),	-
2SSEEDPROTBANAPA	840(-),	-	-	1251(+), 1356(-),	-	-	615(-),	-	380(-),	-	-	1140(+),	789(+), 1180(+), 1247(+),	-	1246(-),	-	1320(+), 1511(+),	-	-	163(+), 960(+),	-
-300CORE	-	-	-	-	-	1144(-),	-	-	-	1792(-),	-	-	-	-	-	-	-	-	-	-	-
-300ELEMENT	1388(+),	620(+),	903(-),	-	-	1143(-), 1595(+),	-	256(-), 739(-), 965(-),	-	119(+), 1657(-), 1791(-),	17(+), 1611(+),	903(-), 1854(+),	940(-), 1495(+),	68(-), 817(+),	646(-), 1064(-), 1355(+),	758(+),	-	127(-), 1076(-), 1815(-),	1170(-),	-	249(-), 1807(+),
5659BOXLELAT5659	-	-	833(+),	-	-	-	-	-	-	-	-	-	-	-	-	-	-	-	-	-	-
AACACOREOSGLUB1	-	1240(+),	727(-),	-	-	-	-	-	358(-),	147(+),	-	416(+), 1022(-),	1005(-), 1635(-),	278(+),	1248(-),	-	1123(-), 1318(+),	-	-	-	-
ABREA2HVA1	-	-	-	-	-	-	-	-	-	-	1456(-),	-	-	-	-	-	-	-	-	-	-
ABREATCONSENSUS	-	-	-	-	-	-	-	-	-	-	166(+), 1456(-),	-	-	-	-	-	-	-	-	-	407(+), 1649(-),
ABREATRD22	-	-	-	-	-	-	-	-	-	-	-	-	-	-	-	-	-	-	-	-	28(+), 54(+),
ABREAZMRAB28	-	-	-	-	-	-	-	-	-	-	-	-	-	-	-	-	-	-	-	-	405(-), 1649(+),
ABREBZMRAB28	-	-	-	-	-	-	-	-	-	-	-	-	-	-	-	-	1447(-),	-	-	-	-
ABRELATERD1	862(-), 906(-), 907(+), 1451(+),	106(+), 116(+), 742(+),	379(-), 1178(-), 1179(+),	13(-), 321(+),	777(+), 937(+), 960(-), 1109(+), 1122(-), 1511(-),	153(+), 302(-), 1792(-), 1840(-), 1841(+), 1896(-),	1576(+), 1721(+), 1732(+),	-	318(-), 942(-),	1765(-),	167(+), 280(-), 1458(-),	331(+), 557(-), 1144(-), 1692(-),	1261(+),	186(-), 688(-), 789(+),	113(-),	1925(+),	1268(+), 1450(+),	926(-), 927(+), 1938(-), 1976(-), 1977(+),	42(+), 1024(-), 1025(+), 1337(-),	1446(+), 1495(+), 1775(-), 1776(+),	29(-), 30(+), 55(-), 56(+), 176(+), 367(+), 407(-), 408(+), 419(+), 1519(-), 1520(+), 1651(-), 1652(+), 1692(-),
ABREMOTIFAOSOSEM	-	115(+),	-	-	776(+),	-	-	-	-	-	-	-	-	-	-	-	-	-	-	-	-
ABREOSRAB21	-	-	1179(+),	-	937(+),	-	-	-	-	-	-	-	-	-	114(+),	-	202(+),	1973(-),	-	-	1008(-),
ABRERATCAL	905(-), 906(+), 918(+), 919(-), 959(+), 1450(+),	1092(+), 1485(+), 1486(-),	378(-), 1177(-), 1178(+),	-	501(+), 502(-), 1108(+), 1417(-), 1510(-), 1813(-),	1106(+), 1791(-), 1840(+),	1575(+),	1361(-), 1810(+),	-	-	742(-), 1154(+), 1899(-),	330(+), 1691(-),	-	895(-), 1138(+), 1539(-),	1949(+),	1895(+),	-	926(+), 1975(-), 1976(+),	184(+), 1024(+), 1330(-), 1336(-), 1972(+),	2169(-), 3051(+),	28(-), 29(+), 54(-), 55(+), 175(+), 406(-), 407(+), 751(-), 1518(-), 1519(+), 1650(-), 1651(+), 1691(-),
ABREZMRAB28	-	-	1177(-), 1177(+),	-	-	-	-	-	-	-	-	-	-	-	-	-	-	-	-	-	406(-), 406(+), 1650(-), 1650(+),
ACGTABOX	-	838(-), 838(+),	-	-	-	-	-	227(-), 227(+),	1623(-), 1623(+),	-	194(-), 194(+),	-	-	-	-	-	-	1154(-), 1154(+),	-	-	1681(-), 1681(+),
ACGTABREMOTIFA2OSEM	1451(+),	116(+),	377(-),	-	777(+),	-	-	-	-	-	167(+), 1456(-),	1690(-),	-	-	-	1925(+),	-	927(+), 1977(+),	-	-	367(+), 408(+), 419(+), 1517(-), 1649(-), 1690(-),
ACGTABREMOTIFAOSOSEM	-	115(+),	-	-	776(+),	-	-	-	-	-	-	-	-	-	-	-	-	-	-	-	-
ACGTATERD1	379(-), 379(+), 863(-), 863(+), 907(-), 907(+), 1451(-), 1451(+), 1464(-), 1464(+),	106(-), 106(+), 116(-), 116(+), 364(-), 364(+), 738(-), 738(+), 742(-), 742(+), 831(-), 831(+), 839(-), 839(+),	380(-), 380(+), 1179(-), 1179(+),	14(-), 14(+), 321(-), 321(+), 600(-), 600(+),	684(-), 684(+), 777(-), 777(+), 937(-), 937(+), 961(-), 961(+), 1109(-), 1109(+), 1123(-), 1123(+), 1512(-), 1512(+),	33(-), 33(+), 153(-), 153(+), 303(-), 303(+), 1307(-), 1307(+), 1793(-), 1793(+), 1841(-), 1841(+), 1897(-), 1897(+),	102(-), 102(+), 604(-), 604(+), 894(-), 894(+), 1576(-), 1576(+), 1721(-), 1721(+), 1732(-), 1732(+),	166(-), 166(+), 228(-), 228(+), 279(-), 279(+), 1647(-), 1647(+),	319(-), 319(+), 691(-), 691(+), 897(-), 897(+), 943(-), 943(+), 1205(-), 1205(+), 1330(-), 1330(+), 1624(-), 1624(+),	1766(-), 1766(+),	167(-), 167(+), 195(-), 195(+), 281(-), 281(+), 1459(-), 1459(+),	331(-), 331(+), 558(-), 558(+), 1145(-), 1145(+), 1292(-), 1292(+), 1693(-), 1693(+),	653(-), 653(+), 1148(-), 1148(+), 1261(-), 1261(+),	187(-), 187(+), 689(-), 689(+), 789(-), 789(+), 906(-), 906(+), 931(-), 931(+), 1778(-), 1778(+),	114(-), 114(+), 1865(-), 1865(+),	214(-), 214(+), 873(-), 873(+), 1590(-), 1590(+), 1736(-), 1736(+), 1925(-), 1925(+),	99(-), 99(+), 202(-), 202(+), 583(-), 583(+), 1268(-), 1268(+), 1450(-), 1450(+), 1765(-), 1765(+),	277(-), 277(+), 532(-), 532(+), 927(-), 927(+), 1155(-), 1155(+), 1881(-), 1881(+), 1939(-), 1939(+), 1977(-), 1977(+),	42(-), 42(+), 1025(-), 1025(+), 1338(-), 1338(+),	1274(-), 1274(+), 1446(-), 1446(+), 1495(-), 1495(+), 1776(-), 1776(+), 2096(-), 2096(+), 2725(-), 2725(+), 2901(-), 2901(+), 2937(-), 2937(+),	30(-), 30(+), 56(-), 56(+), 176(-), 176(+), 367(-), 367(+), 408(-), 408(+), 419(-), 419(+), 1012(-), 1012(+), 1222(-), 1222(+), 1520(-), 1520(+), 1652(-), 1652(+), 1682(-), 1682(+), 1693(-), 1693(+),
ACGTCBOX	-	363(-), 363(+),	-	-	-	-	101(-), 101(+), 603(-), 603(+),	-	-	-	-	1291(-), 1291(+),	1147(-), 1147(+),	-	-	-	-	-	-	2095(-), 2095(+),	1011(-), 1011(+), 1221(-), 1221(+),
ACGTOSGLUB1	-	740(+),	-	-	-	-	-	-	-	-	-	-	-	-	-	-	-	-	-	1444(+),	-
ACGTTBOX	1463(-), 1463(+),	-	-	-	-	32(-), 32(+), 1306(-), 1306(+),	-	165(-), 165(+),	690(-), 690(+),	-	-	-	652(-), 652(+),	-	-	1589(-), 1589(+), 1735(-), 1735(+),	-	1880(-), 1880(+),	-	-	-
ACIIIPVPAL2	-	-	-	-	-	-	1470(+),	-	-	-	-	-	-	-	-	-	-	-	-	-	-
ACIPVPAL2	-	-	1124(+),	-	-	-	-	-	-	-	-	-	-	-	-	-	-	1928(+),	-	-	-
AGCBOXNPGLB	-	1597(+), 1643(+),	497(-),	-	272(-),	1921(-),	350(+),	-	290(+),	-	1216(-),	219(+), 1880(-),	-	430(+),	-	-	-	-	-	-	936(+), 1419(+),
AGMOTIFNTMYB2	-	-	-	-	1917(-),	-	-	1606(+),	-	-	-	-	-	-	-	-	-	-	-	-	-
AMMORESIIUDCRNIA1	755(+),	1653(-),	-	1933(-),	-	-	-	-	-	-	-	-	-	-	-	-	-	-	-	-	-
AMMORESIVDCRNIA1	-	-	-	-	1179(-),	-	-	-	-	-	1983(+),	1074(+),	406(-),	-	-	2(-),	-	-	-	-	-
AMYBOX1	730(+),	-	-	-	1223(-),	-	862(-),	-	-	652(-), 1769(+),	-	125(+), 415(+),	953(+), 962(+), 1006(-), 1015(-),	-	1617(+),	-	-	-	1560(+),	2623(+),	-
AMYBOX2	-	-	6(-),	-	1290(-),	-	-	-	-	1642(-),	-	-	-	-	1226(-),	-	-	-	-	995(+),	-
ANAERO1CONSENSUS	-	-	724(-), 813(-),	22(+), 117(+),	784(-), 1457(-), 1862(-),	474(-),	-	131(-), 1011(+), 1612(+),	337(-), 359(-), 618(-), 772(-), 1148(+),	146(+),	-	1023(-),	1002(-), 1422(-), 1636(-), 1894(+), 1905(+), 1910(+), 1915(+),	-	1548(-),	936(-),	90(-), 1317(+),	1755(+),	-	1739(-),	-
ANAERO2CONSENSUS	998(-),	415(+), 1713(+),	458(-), 766(-), 1526(+),	1994(+),	136(+),	-	74(-), 148(-), 151(-), 154(-), 157(-), 394(-), 532(-), 535(-),	548(-), 1117(+), 1148(+),	744(+),	-	500(-), 621(+), 671(+), 674(+), 706(+), 709(+), 729(-), 732(-), 844(+), 1220(-), 1223(-), 1995(-),	607(-), 816(-),	-	427(+),	8(-),	-	-	-	-	2222(-),	643(-),
ANAERO3CONSENSUS	-	-	-	345(+),	-	-	-	-	-	78(-), 938(+),	-	-	-	-	-	-	-	1336(-),	-	3154(+),	-
ANAERO4CONSENSUS	-	-	-	-	-	-	-	-	-	-	-	-	-	-	1369(-),	-	-	-	-	-	-
ARE1	-	-	1197(+),	-	-	-	-	-	-	-	848(-),	-	-	-	-	-	-	-	58(-),	-	-
ARFAT	-	-	313(+),	2(-), 1305(+), 1429(-), 1978(-),	-	125(+),	-	-	809(-), 1076(+),	-	-	-	-	1691(+),	-	-	337(+),	190(-),	323(-),	-	19(+),
ARR1AT	12(-), 213(-), 263(-), 342(+), 577(-), 611(+), 628(-), 718(-), 850(+), 1368(+), 1393(-), 1398(+), 1513(+), 1757(-), 1851(+), 1875(-), 1897(-), 1949(-),	28(-), 206(+), 230(+), 289(-), 1338(-), 1402(-), 1834(+), 1895(+), 1928(+), 1982(-),	106(-), 160(-), 550(-), 578(-), 875(+), 1027(-), 1075(-), 1247(+), 1542(+), 1548(+), 1561(+), 1597(+), 1641(+), 1646(+), 1668(+), 1695(+), 1705(+), 1782(-), 1801(-), 1821(-), 1913(+),	107(+), 132(+), 186(-), 388(+), 595(-), 629(+), 636(+), 710(+), 910(-), 948(-), 959(-), 1005(-), 1049(+), 1140(-), 1149(-), 1187(-), 1228(-), 1475(-), 1750(-), 1911(+),	19(+), 406(+), 466(+), 600(+), 622(-), 649(+), 670(+), 831(-), 956(-), 985(+), 1050(+), 1134(-), 1433(-), 1687(-), 1788(+), 1820(+), 1871(+), 1931(+), 1937(+), 1961(+),	205(-), 334(-), 424(-), 660(+), 705(+), 779(+), 795(+), 811(-), 829(+), 1057(+), 1061(+), 1327(-), 1459(-), 1591(+), 1663(+), 1688(-), 1700(-),	489(+), 608(+), 772(+), 876(+), 938(+), 1219(-), 1238(-), 1287(-), 1318(+), 1344(-), 1350(-), 1363(-), 1402(-), 1437(+), 1485(+), 1616(+), 1668(+),	110(-), 311(-), 506(-), 629(+), 696(+), 902(-), 1027(-), 1228(-), 1294(-), 1328(-), 1409(+), 1444(-), 1484(+), 1593(-), 1664(-), 1684(+), 1830(-), 1856(+), 1910(-), 1940(+), 1945(-), 1980(-),	45(+), 64(-), 80(-), 312(+), 389(+), 495(+), 507(-), 664(-), 818(-), 955(+), 1068(-), 1263(-), 1286(+), 1546(+), 1561(-), 1842(+),	57(+), 176(-), 225(-), 256(+), 310(-), 372(+), 608(+), 627(+), 758(+), 881(+), 1002(+), 1043(+), 1077(-), 1163(-), 1325(-), 1495(+), 1535(-), 1665(+), 1866(+), 1950(+), 1973(-),	68(-), 113(-), 276(-), 608(-), 638(-), 781(+), 1470(-), 1512(+), 1538(+), 1557(+),	12(-), 42(-), 59(+), 131(+), 174(+), 204(-), 266(-), 343(+), 544(-), 562(+), 566(+), 602(-), 648(-), 692(+), 713(-), 730(-), 849(-), 898(-), 957(+), 974(-), 1034(+), 1089(-), 1318(+), 1681(+), 1825(+),	51(+), 290(-), 302(-), 310(+), 398(+), 701(-), 804(+), 1296(+), 1450(-), 1478(-), 1491(-), 1524(-), 1557(+), 1631(-), 1725(+), 1778(-), 1801(-), 1871(-), 1886(-), 1950(+),	500(-), 517(-), 684(-), 985(-), 1414(+), 1434(+), 1460(-), 1491(+), 1503(+), 1571(-), 1608(+), 1832(+), 1870(+), 1879(+),	415(+), 544(-), 585(+), 644(+), 687(+), 777(-), 815(+), 844(+), 931(-), 950(-), 1005(-), 1201(-), 1294(-), 1366(+), 1393(+), 1419(-), 1499(+), 1527(+), 1537(+), 1543(-), 1569(+), 1593(-), 1707(+), 1720(+), 1807(-), 1845(+), 1922(-),	50(+), 145(+), 441(+), 471(-), 634(-), 777(+), 996(-), 1018(-), 1032(-), 1219(+), 1327(+), 1349(+), 1467(+), 1671(-), 1972(+),	245(+), 301(-), 373(-), 385(+), 390(+), 419(-), 434(+), 516(-), 602(+), 618(+), 657(-), 665(+), 744(+), 759(+), 794(+), 833(+), 998(+), 1047(+), 1108(-), 1241(-), 1273(-), 1298(+), 1348(+), 1397(+), 1457(-), 1562(-), 1580(-), 1646(-), 1673(-), 1683(-), 1700(+), 1726(+), 1733(+),	48(-), 106(-), 138(-), 169(+), 418(-), 429(-), 442(+), 454(+), 479(+), 520(+), 668(-), 705(-), 711(-), 786(-), 880(+), 1031(-), 1048(+), 1083(+), 1223(+), 1296(-), 1501(-), 1536(-), 1557(+), 1853(-),	149(-), 433(-), 864(+), 916(+), 931(+), 945(+), 1042(-), 1081(-), 1087(+), 1097(+), 1125(+), 1150(-), 1168(+), 1194(-), 1209(-), 1303(+), 1406(-), 1415(-), 1494(-), 1503(-), 1574(-), 1610(+), 1616(+), 1663(-), 1819(-),	142(-), 265(+), 269(+), 291(-), 354(-), 399(-), 525(-), 577(-), 609(-), 661(-), 726(+), 838(-), 864(-), 1010(+), 1035(-), 1522(-), 1779(+), 1834(+), 1964(+), 2190(+), 2201(+), 2344(+), 2370(-), 2399(-), 2440(-), 2539(+), 2611(+), 2677(+), 2691(+), 2879(-), 3024(+), 3091(-),	356(+), 461(-), 632(-), 1608(+), 1799(+),
ASF1MOTIFCAMV	37(+), 1047(-), 1667(-),	362(+), 1500(+),	411(-),	15(-), 1708(-), 1753(-),	62(-), 86(-), 383(-), 543(-), 566(-),	621(-),	100(+), 788(+), 1719(+),	-	1206(-),	-	282(-), 331(-), 441(+), 858(-), 1829(+),	1293(-), 1726(-),	517(-), 1739(+),	690(-), 792(+), 923(+), 1033(-), 1649(+),	24(+), 464(+), 1857(+),	151(+), 1923(+),	1056(-), 1757(-),	203(+), 530(+), 1270(+),	62(-), 456(-), 513(-), 623(+),	446(+), 1493(+), 1755(+), 1909(-), 2097(-), 2206(+),	50(-), 365(+), 417(+), 1217(+), 1241(-),
ATHB1ATCONSENSUS	721(-), 721(+),	-	-	-	-	-	-	-	-	-	-	-	-	-	-	-	-	-	-	-	-
ATHB5ATCORE	721(-), 721(+),	-	-	-	-	-	-	-	-	-	-	-	-	-	-	-	-	-	-	-	-
AUXRETGA2GMGH3	-	-	-	-	-	-	-	-	-	-	-	-	-	-	-	1923(+),	-	-	-	-	365(+), 417(+),
BIHD1OS	53(+), 487(-), 856(+),	211(-), 280(-), 930(+), 1306(+),	392(+), 530(-),	52(+), 1717(+), 1745(-),	1070(-), 1127(+),	-	85(+), 1821(-),	40(+), 222(+), 1366(-), 1846(+),	-	716(+), 1219(+), 1302(+), 1685(-),	10(-), 52(+), 149(-), 209(+), 852(+), 1416(-), 1573(-), 1691(-),	104(-), 183(+), 227(-), 1541(+), 1548(+), 1637(+),	20(-), 62(-), 171(+), 712(+), 845(+), 1127(-), 1277(-), 1837(+),	113(+), 935(-),	530(-),	90(+), 117(+), 404(-), 451(+), 1513(-), 1567(-),	534(-), 673(-), 912(+), 953(+), 1080(+), 1288(-), 1508(+), 1941(-),	100(+), 266(+), 915(-), 930(+), 1411(-), 1577(+), 1944(-), 1980(+),	68(+), 486(-), 574(+), 1038(+), 1655(-), 1839(+), 1963(+),	747(+), 1363(+), 1397(+), 1416(+), 1536(+), 1633(-), 1668(+), 2295(-), 2699(-),	476(+), 552(+), 1516(-), 1593(-),
BOXCPSAS1	-	-	-	-	-	-	-	-	-	-	1198(-),	-	-	-	-	-	-	1926(+),	730(+),	-	-
BOXIINTPATPB	1349(+), 1966(+),	470(-),	470(+), 1928(-),	827(+), 1267(+),	1007(+), 1042(+),	-	1075(-),	86(-), 201(-), 274(+),	1052(-), 1142(+), 1279(-), 1466(-),	527(-),	520(-),	291(+), 640(-), 1570(+),	149(-), 220(-),	338(+), 1902(+),	619(-), 768(-), 804(-), 1016(-), 1331(+), 1361(+),	385(+), 421(-), 959(+), 1151(-), 1445(+), 1953(+),	-	1656(-),	1380(-),	538(-), 2302(+), 2796(-),	1050(+),
BOXIIPCCHS	-	-	377(-),	-	-	-	-	-	-	-	167(+), 1456(-),	1690(-),	-	-	-	1925(+),	-	-	-	-	367(+), 408(+), 419(+), 1649(-), 1690(-),
BOXLCOREDCPAL	1605(+),	1317(+),	1127(+),	150(-), 849(+), 993(+), 997(+),	1624(+),	1624(-),	509(-),	356(-), 1789(-),	72(+), 756(-),	-	-	-	1846(-), 1976(+),	1302(+), 1379(-),	-	1163(+),	1406(+),	908(-), 1931(+),	892(+), 1758(-),	2571(-),	888(+),
BP5OSWX	-	-	-	-	1122(-),	1792(-),	-	-	-	-	-	-	-	-	-	-	1266(+),	-	-	-	-
BS1EGCCR	-	1823(-),	475(+), 1454(-), 1988(+),	-	259(+),	-	-	-	265(-),	-	1346(-),	-	-	860(+),	33(+),	-	-	-	75(-), 448(-),	-	-
CAATBOX1	23(-), 85(-), 235(-), 327(-), 340(-), 344(-), 431(+), 528(-), 563(-), 613(-), 627(+), 721(+), 726(-), 852(-), 878(-), 1211(+), 1340(+), 1472(+), 1530(+), 1654(-), 1730(+), 1741(+), 1835(+), 1902(+), 1948(+),	145(-), 239(+), 530(+), 689(-), 714(-), 1970(-),	29(+), 50(+), 66(-), 101(-), 180(-), 490(+), 528(-), 558(-), 742(-), 924(+), 978(+), 1648(-), 1703(-),	29(-), 109(-), 185(+), 386(-), 457(+), 482(-), 590(+), 638(-), 659(+), 661(-), 666(-), 746(+), 761(+), 841(+), 942(+), 1051(-), 1227(+), 1313(-), 1474(+), 1483(-), 1575(+), 1661(-), 1727(+), 1729(-), 1743(-), 1756(+),	1(+), 408(-), 547(-), 1073(+), 1133(+), 1197(+), 1258(-), 1274(+), 1439(-), 1468(-),	145(-), 166(-), 315(-), 333(+), 502(+), 552(-), 603(+), 657(-), 662(-), 781(-), 1027(-), 1055(-), 1059(-), 1246(-), 1283(+), 1326(+), 1341(-), 1463(-), 1494(-), 1499(-), 1523(-), 1566(-), 1593(-), 1671(+), 1744(+),	1(+), 491(-), 610(-), 699(-), 765(-), 769(+), 840(-), 940(-), 1133(+), 1203(-), 1248(+), 1294(-), 1305(+), 1358(+), 1388(-), 1429(+), 1650(+), 1761(+), 1768(-), 1824(+), 1835(+), 1920(+), 1997(+),	11(-), 44(-), 119(+), 125(-), 331(+), 420(+), 535(+), 582(-), 631(-), 734(+), 777(-), 809(-), 850(+), 876(-), 911(+), 1227(+), 1293(+), 1425(+), 1500(-), 1592(+), 1671(+), 1819(-), 1829(+), 1893(+),	63(+), 79(+), 328(-), 715(-), 934(-), 989(-), 1445(+), 1451(+), 1541(+), 1641(+), 1649(-),	272(-), 391(+), 491(-), 541(-), 588(-), 681(+), 783(+), 883(-), 989(-), 995(+), 1017(+), 1076(+), 1083(-), 1178(-), 1281(+), 1450(+), 1501(-), 1534(+), 1568(+), 1621(+), 1728(-), 1807(-), 1841(+),	47(+), 275(+), 373(-), 607(+), 1498(-), 1629(-), 1663(-),	51(+), 253(-), 265(+), 320(-), 326(-), 510(-), 543(+), 564(-), 647(+), 745(+), 848(+), 1490(-), 1763(+),	24(-), 78(-), 95(+), 135(-), 175(-), 400(-), 467(+), 716(-), 839(-), 895(+), 973(-), 1298(-), 1389(+), 1391(-), 1528(+), 1544(+), 1737(-), 1870(+), 1952(-),	125(+), 526(+), 733(+), 800(+), 984(+), 1097(+), 1456(+),	732(+), 761(-), 839(+), 891(+), 949(+), 970(-), 1004(+), 1099(+), 1211(-), 1351(+), 1353(-), 1368(-), 1395(-), 1513(-), 1529(-), 1542(+), 1688(+), 1709(-), 1806(+),	61(-), 66(-), 82(+), 205(-), 295(+), 297(-), 370(+), 443(-), 495(+), 770(+), 837(+), 995(+), 1044(+), 1255(+), 1316(-), 1325(-), 1347(-), 1681(+), 1812(-),	34(+), 50(+), 55(+), 168(+), 188(+), 190(-), 319(+), 436(-), 541(+), 604(-), 615(-), 677(-), 746(-), 766(-), 796(-), 819(-), 835(-), 870(-), 1091(-), 1107(+), 1286(-), 1350(-), 1364(+), 1473(-), 1488(-), 1566(+), 1579(+), 1721(+), 1779(+),	57(+), 137(+), 388(+), 474(+), 716(+), 780(+), 974(-), 1098(-), 1331(+), 1428(-), 1500(+), 1586(+), 1795(+), 1804(+), 1898(-),	374(+), 694(-), 866(-), 1041(+), 1074(+), 1080(+), 1121(+), 1145(+), 1208(+), 1305(-), 1448(+), 1493(+), 1540(+), 1573(+), 1666(+), 1843(-),	124(-), 193(+), 228(-), 235(+), 267(-), 353(+), 376(-), 444(-), 454(+), 660(+), 863(+), 1305(-), 1361(-), 1401(-), 1591(+), 1781(-), 1903(+), 2275(-), 2358(-), 2374(+), 2376(-), 2541(-), 2579(-), 2617(-), 2693(-), 2729(-), 2782(+), 2965(+), 3002(+), 3012(-), 3060(+), 3090(+),	264(+), 415(-), 425(+), 436(+), 1635(-), 1645(+), 1796(-),
CAATBOX2	-	-	-	-	-	779(-),	-	-	-	-	-	-	-	-	-	-	-	-	-	-	-
CACGCAATGMGH3	-	-	-	-	-	-	610(-),	-	-	-	-	-	-	-	-	-	-	-	-	-	-
CACGTGMOTIF	906(-), 906(+),	-	1178(-), 1178(+),	-	-	1840(-), 1840(+),	-	-	-	-	-	-	-	-	-	-	-	926(-), 926(+), 1976(-), 1976(+),	1024(-), 1024(+),	1775(-), 1775(+),	29(-), 29(+), 55(-), 55(+), 407(-), 407(+), 1519(-), 1519(+), 1651(-), 1651(+),
CACTFTPPCA1	17(-), 132(-), 137(-), 227(+), 257(-), 316(+), 369(-), 410(+), 608(+), 654(+), 799(-), 839(-), 1110(-), 1149(-), 1181(-), 1207(-), 1222(-), 1384(+), 1426(+), 1444(-), 1478(-), 1503(-), 1517(+), 1521(-), 1540(-), 1709(-), 1720(-), 1746(+), 1751(+), 1820(-), 1883(-),	17(-), 72(+), 76(-), 82(+), 88(+), 142(-), 155(-), 157(+), 162(-), 165(-), 190(+), 218(-), 257(-), 304(-), 383(-), 386(-), 390(-), 554(+), 817(+), 852(-), 960(-), 973(+), 1000(+), 1155(+), 1966(+),	87(-), 117(+), 146(-), 234(+), 289(+), 323(+), 646(-), 736(+), 806(-), 846(-), 1031(-), 1055(+), 1090(-), 1486(-),	69(+), 95(+), 104(-), 208(+), 275(-), 336(-), 349(+), 532(+), 653(-), 740(+), 772(+), 846(-), 926(-), 964(-), 971(+), 979(+), 1013(+), 1087(+), 1178(+), 1264(-), 1435(-), 1512(+), 1523(+), 1578(+), 1583(+), 1891(+), 1922(+), 1961(+),	394(-), 589(+), 708(+), 965(-), 1021(-), 1169(-), 1188(-), 1232(-), 1237(+), 1254(+), 1322(+), 1400(+), 1407(+), 1448(-), 1794(+),	20(+), 24(+), 38(+), 71(+), 239(-), 274(+), 288(-), 296(+), 324(-), 343(-), 366(+), 377(+), 387(+), 520(-), 581(-), 598(-), 668(-), 878(-), 914(-), 1013(-), 1086(-), 1142(+), 1156(-), 1213(+), 1557(-), 1851(+),	340(-), 406(-), 408(+), 649(-), 661(-), 664(-), 870(+), 881(-), 904(+), 933(+), 990(+), 1034(-), 1101(-), 1114(-), 1190(+), 1278(-), 1329(-), 1373(-), 1408(+), 1481(+), 1717(-), 1739(+), 1801(+), 1811(-), 1815(-), 1819(-), 1839(-), 1894(+),	79(-), 93(+), 102(+), 160(+), 304(-), 319(-), 353(-), 374(-), 399(+), 438(+), 454(+), 491(-), 509(+), 530(+), 570(-), 572(+), 688(-), 737(+), 799(+), 886(+), 907(+), 924(-), 953(-), 958(-), 1060(-), 1084(-), 1216(-), 1323(-), 1379(+), 1386(+), 1391(+), 1458(-), 1469(+), 1495(-), 1531(+), 1554(-), 1576(+), 1623(+), 1692(+), 1762(-), 1836(-),	399(+), 486(+), 537(+), 556(+), 633(-), 660(+), 735(-), 738(-), 741(-), 763(-), 813(+), 837(-), 852(+), 887(-), 902(+), 918(-), 1086(+), 1188(-), 1254(-), 1276(+), 1315(-), 1419(-), 1427(+), 1459(+), 1492(+), 1514(-), 1530(-), 1557(+), 1594(-), 1757(-), 1765(+), 1809(+), 1822(-), 1828(-), 1861(-), 1985(-), 1987(+),	77(-), 124(-), 206(+), 455(+), 509(-), 514(-), 568(+), 700(-), 790(+), 824(-), 850(-), 874(+), 902(-), 928(-), 977(+), 1186(+), 1195(-), 1223(-), 1225(+), 1228(+), 1250(+), 1264(-), 1266(+), 1306(-), 1309(-), 1353(+), 1400(+), 1444(+), 1603(+), 1670(-), 1758(-), 1787(+), 1790(+), 1799(+), 1822(+), 1855(+), 1875(-), 1910(+),	29(-), 940(+), 1189(-), 1491(-), 1593(-), 1597(+), 1651(+), 1675(-),	77(+), 88(-), 140(-), 181(-), 590(+), 668(+), 699(+), 1116(-), 1193(-), 1204(+), 1623(+), 1631(+), 1640(+), 1702(+), 1739(+), 1770(+), 1877(-), 1887(+), 1900(+),	119(+), 182(-), 201(+), 231(-), 282(-), 296(+), 323(-), 374(-), 433(+), 476(+), 510(+), 615(+), 619(+), 820(-), 910(+), 990(-), 1153(+), 1219(-), 1428(+), 1441(+), 1468(+), 1656(-), 1658(+), 1662(-), 1683(-), 1749(-), 1768(+),	62(+), 177(+), 202(+), 207(+), 295(-), 331(-), 344(+), 347(+), 362(-), 556(+), 569(-), 571(+), 596(-), 608(-), 610(+), 622(+), 660(-), 754(+), 774(+), 823(-), 903(-), 1181(-), 1218(+), 1279(-), 1356(+), 1406(-), 1521(+), 1583(+), 1612(+), 1798(-), 1842(-), 1922(-), 1934(-), 1964(+), 1976(+), 1983(-),	519(+), 527(+), 562(+), 565(+), 927(+), 1000(-), 1089(+), 1157(-), 1653(+), 1769(-),	200(-), 280(+), 350(+), 356(+), 377(-), 462(-), 516(+), 530(-), 532(+), 559(-), 592(-), 619(-), 641(+), 693(+), 727(-), 811(+), 846(-), 904(-), 932(-), 1013(+), 1090(+), 1206(-), 1290(-), 1398(-), 1544(+), 1637(+), 1782(-), 1881(-), 1884(-), 1977(-), 1980(-), 1982(+), 1986(-), 1988(+), 1992(-),	80(+), 86(+), 118(+), 228(-), 249(+), 410(+), 463(+), 468(-), 493(+), 645(+), 755(+), 899(+), 937(+), 1039(-), 1133(-), 1145(-), 1168(-), 1223(+), 1252(+), 1324(+), 1501(-), 1639(-), 1653(+), 1659(-), 1661(+), 1668(+), 1862(+), 1895(+), 1914(+),	5(+), 149(-), 239(-), 398(+), 406(+), 575(-), 813(-), 815(+), 860(+), 865(+), 964(+), 1089(+), 1126(+), 1214(+), 1335(-), 1356(-), 1390(-), 1476(+), 1532(+), 1565(-), 1618(-), 1666(+), 1702(+), 1715(+), 1827(-), 1830(-),	53(+), 65(+), 180(-), 196(+), 293(+), 484(-), 546(+), 558(+), 819(+), 900(+), 924(-), 978(-), 1018(-), 1233(-), 1245(-), 1248(-), 1271(-), 1351(+), 1391(-), 1513(+), 1773(+), 1875(-), 1902(-), 1950(-),	62(-), 88(-), 103(-), 138(+), 178(+), 263(-), 303(+), 331(+), 348(-), 383(+), 390(-), 437(+), 457(+), 505(-), 511(-), 588(+), 591(+), 618(+), 665(-), 736(-), 765(+), 779(+), 783(-), 786(-), 851(-), 1234(-), 1490(+), 1507(+), 1511(+), 1623(+), 1626(+), 1630(+), 1678(-), 1814(+), 1821(-), 1823(+), 1830(-), 1937(-), 1948(+), 1995(-), 2186(+), 2299(-), 2548(-), 2633(+), 2737(-), 2748(-), 2947(+), 295…	104(+), 124(-), 213(+), 656(+), 1235(-), 1306(+), 1840(+), 1866(-), 1948(+), 1955(+),
CANBNNAPA	840(-),	643(-), 1609(-),	1464(-), 1771(-),	61(-), 528(+), 1251(+), 1356(-),	506(-), 1111(-), 1151(+), 1396(+),	-	615(-), 900(+),	761(-),	380(-), 1656(-),	-	-	1140(+),	789(+), 1180(+), 1247(+),	1993(+),	1246(-),	581(-),	1042(-), 1320(+), 1511(+),	960(+),	-	163(+), 798(+), 960(+), 1317(-), 2515(-), 2732(-),	-
CAREOSREP1	395(-), 772(+), 779(+), 1273(+),	1772(-),	-	1290(-),	-	-	850(+), 858(+), 1213(-),	-	1007(+),	-	1246(+),	1669(+), 1716(+), 1935(+),	-	-	-	1038(-), 1960(+),	1823(+),	897(-), 1915(+),	-	750(+),	111(+), 1037(+),
CARGATCONSENSUS	-	-	-	-	-	-	-	-	-	-	-	771(-), 771(+),	-	-	-	-	-	-	-	-	-
CARGCW8GAT	-	708(-), 708(+), 1068(-), 1068(+),	625(-), 625(+),	-	-	117(-), 117(+),	1050(-), 1050(+), 1248(-), 1248(+),	119(-), 119(+), 990(-), 990(+),	-	426(-), 426(+), 437(-), 437(+),	-	-	484(-), 484(+),	-	-	190(-), 190(+), 241(-), 241(+), 1801(-), 1801(+),	-	1414(-), 1414(+),	1396(-), 1396(+),	-	-
CARGNCAT	-	-	624(-), 624(+),	-	-	-	-	-	-	-	-	-	-	-	-	-	-	-	-	-	-
CATATGGMSAUR	-	-	-	570(-), 570(+), 1558(-), 1558(+),	-	-	-	745(-), 745(+), 751(-), 751(+),	-	795(-), 795(+),	-	-	237(-), 237(+), 1946(-), 1946(+),	-	1255(-), 1255(+), 1313(-), 1313(+), 1377(-), 1377(+), 1582(-), 1582(+), 1631(-), 1631(+),	1503(-), 1503(+),	287(-), 287(+), 1573(-), 1573(+), 1981(-), 1981(+),	-	1966(-), 1966(+),	-	-
CBFHV	1029(+),	265(+), 1893(-),	1097(+),	317(+), 404(-), 404(+), 550(-), 550(+), 1785(-),	74(-), 74(+), 101(-), 101(+), 142(+), 404(-), 419(-), 442(+), 608(+),	1784(-),	41(-), 41(+), 211(-), 259(-), 606(-), 639(+), 1288(+), 1529(-),	1696(-), 1733(+), 1786(-),	199(+),	1164(+),	365(-), 365(+), 451(+), 469(+), 564(+), 923(+), 1298(+),	560(-), 659(+), 800(-), 1133(+), 1253(-),	768(+),	781(-), 781(+), 872(-), 960(+), 1257(+),	116(-), 137(-), 1268(-), 1761(+),	210(-), 210(+),	177(-), 204(-),	-	202(-), 400(-), 1547(+),	931(+), 1285(+), 1453(+), 2076(+),	792(+), 960(-), 1224(-), 1260(-), 1260(+),
CCA1ATLHCB1	1872(+),	-	-	-	-	202(+),	-	-	1260(+),	881(-),	-	-	-	-	-	993(+),	-	479(-),	-	606(+),	-
CCAATBOX1	85(-), 1901(+),	145(-), 1970(-),	1648(-),	745(+), 941(+), 1226(+), 1726(+),	1468(-),	166(-), 501(+), 657(-), 781(-), 1325(+), 1341(-), 1499(-),	491(-), 940(-), 1203(-), 1294(-), 1357(+), 1428(+),	11(-), 582(-), 849(+), 1226(+), 1292(+),	78(+), 328(-), 989(-), 1649(-),	272(-), 390(+), 1016(+), 1083(-), 1840(+),	-	646(+), 744(+),	716(-), 1298(-), 1391(-), 1527(+), 1869(+), 1952(-),	525(+), 799(+), 983(+),	731(+), 838(+), 948(+), 970(-), 1395(-), 1529(-), 1687(+),	297(-), 443(-),	167(+), 540(+), 615(-), 677(-), 746(-), 819(-), 870(-), 1350(-), 1565(+), 1720(+),	136(+), 1499(+), 1585(+),	866(-), 1079(+), 1120(+), 1207(+), 1492(+), 1539(+), 1572(+),	192(+), 352(+), 376(-), 1305(-), 1401(-), 2275(-), 2358(-), 2373(+), 2376(-), 2541(-), 2579(-),	1796(-),
CELLCYCLESC	-	-	-	-	-	-	-	-	-	-	-	-	-	-	-	-	-	-	-	2908(-),	-
CEREGLUBOX2PSLEGA	-	-	-	-	-	994(-),	-	-	-	82(+),	-	-	-	-	-	-	-	-	-	-	-
CEREGLUBOX3PSLEGA	-	-	-	-	-	-	-	738(-),	-	-	-	-	939(-),	-	-	-	-	-	-	-	-
CGACGOSAMY3	1031(+),	267(+), 821(-), 1503(+), 1605(-), 1620(-), 1667(-), 1670(-), 1803(-),	1099(+), 1397(-), 1403(-), 1409(-), 1415(-),	319(+),	59(-), 76(+), 103(+), 144(+), 418(-), 444(+), 527(+), 560(-), 563(-), 580(+), 690(-), 722(-),	856(-), 1783(-), 1957(-), 1965(-), 1988(+),	40(-), 103(-), 106(-), 258(-), 335(+), 451(+), 599(+), 602(+), 605(-), 641(+),	1157(+), 1785(-),	201(+), 239(+), 560(-),	25(-), 1979(+),	367(+), 453(+), 566(+), 919(-), 1124(-), 1236(-), 1252(+),	284(-), 559(-), 596(-), 661(+), 799(-), 1290(+),	764(+), 770(+),	1(+), 669(-), 783(+), 871(-), 926(+), 929(+), 1017(-), 1025(-), 1259(+), 1465(-), 1675(-), 1719(-), 1724(-),	88(+), 115(-), 196(+), 205(-), 301(+), 1763(+), 1821(-),	212(+),	176(-), 203(-), 209(-),	1273(+),	40(+), 170(-), 365(+), 720(-), 1787(-),	1221(-), 1287(+), 2035(+), 2053(+), 2078(+), 2094(+),	76(-), 842(-), 845(-), 848(-), 959(-), 1010(+), 1025(-), 1104(-), 1107(-), 1220(+), 1223(-), 1454(-),
CGCGBOXAT	919(-), 919(+), 960(-), 960(+),	1093(-), 1093(+), 1095(-), 1095(+), 1486(-), 1486(+), 1624(-), 1624(+), 1675(-), 1675(+), 1700(-), 1700(+), 1702(-), 1702(+), 1707(-), 1707(+), 1720(-), 1720(+), 1745(-), 1745(+), 1779(-), 1779(+), 1781(-), 1781(+), 1949(-), 1949(+),	1101(-), 1101(+), 1323(-), 1323(+), 1356(-), 1356(+), 1793(-), 1793(+), 1835(-), 1835(+),	1068(-), 1068(+), 1824(-), 1824(+),	91(-), 91(+), 307(-), 307(+), 349(-), 349(+), 502(-), 502(+), 1417(-), 1417(+), 1813(-), 1813(+),	1107(-), 1107(+), 1904(-), 1904(+), 1917(-), 1917(+), 1952(-), 1952(+), 1954(-), 1954(+),	61(-), 61(+), 184(-), 184(+), 204(-), 204(+), 216(-), 216(+), 286(-), 286(+), 727(-), 727(+),	1361(-), 1361(+), 1811(-), 1811(+), 1813(-), 1813(+),	111(-), 111(+), 206(-), 206(+), 212(-), 212(+),	-	294(-), 294(+), 308(-), 308(+), 455(-), 455(+), 461(-), 461(+), 595(-), 595(+), 678(-), 678(+), 742(-), 742(+), 912(-), 912(+), 1029(-), 1029(+), 1096(-), 1096(+), 1136(-), 1136(+), 1155(-), 1155(+), 1209(-), 1209(+), 1899(-), 1899(+),	1723(-), 1723(+),	533(-), 533(+), 610(-), 610(+),	93(-), 93(+), 393(-), 393(+), 468(-), 468(+), 887(-), 887(+), 889(-), 889(+), 895(-), 895(+), 917(-), 917(+), 1139(-), 1139(+), 1141(-), 1141(+), 1143(-), 1143(+), 1163(-), 1163(+), 1165(-), 1165(+), 1539(-), 1539(+), 1651(-), 1651(+), 1789(-), 1789(+), 1951(-), 1951(+),	44(-), 44(+), 90(-), 90(+), 254(-), 254(+), 402(-), 402(+), 1859(-), 1859(+), 1950(-), 1950(+),	1896(-), 1896(+),	124(-), 124(+),	1891(-), 1891(+),	185(-), 185(+), 334(-), 334(+), 389(-), 389(+), 750(-), 750(+), 1222(-), 1222(+), 1224(-), 1224(+), 1330(-), 1330(+), 1749(-), 1749(+), 1861(-), 1861(+), 1940(-), 1940(+), 1973(-), 1973(+), 1975(-), 1975(+),	701(-), 701(+), 2169(-), 2169(+), 2208(-), 2208(+), 2210(-), 2210(+), 3052(-), 3052(+),	597(-), 597(+), 619(-), 619(+), 702(-), 702(+), 746(-), 746(+), 751(-), 751(+), 800(-), 800(+), 982(-), 982(+), 1004(-), 1004(+), 1075(-), 1075(+), 1345(-), 1345(+), 1373(-), 1373(+), 1908(-), 1908(+), 1910(-), 1910(+),
CIACADIANLELHC	184(-), 1648(-),	-	876(-), 1642(-), 1674(-),	91(-), 942(+), 999(+),	1685(+), 1821(-),	418(+), 694(+), 1269(+),	138(-), 463(-), 466(-), 490(-), 1197(-), 1556(+),	-	58(+), 74(+), 403(-), 496(-),	1483(+),	65(+), 1555(-),	247(-), 460(+), 504(-),	1315(-),	996(-), 1871(-),	914(-),	-	188(+), 760(-), 1349(-),	780(+), 968(-),	1299(-),	163(+),	436(+), 1629(-),
CMSRE1IBSPOA	-	1480(-),	-	1807(-),	1470(+), 1585(-),	-	-	-	-	-	-	-	-	-	-	-	-	-	-	-	-
CPBCSPOR	90(-),	-	-	764(+),	-	1541(+),	1080(+), 1442(-),	240(-), 789(-), 1231(-), 1297(-), 1533(-),	1282(+), 1781(-), 1790(-),	576(+),	-	1505(-),	809(-),	1844(+),	771(+),	498(+), 1994(+),	1100(+),	1504(-), 1526(-),	-	2308(+),	-
CRTDREHVCBF2	-	-	-	404(-), 404(+), 550(-), 550(+),	74(-), 74(+), 101(-), 101(+),	-	41(-), 41(+),	-	-	-	365(-), 365(+),	-	-	781(-), 781(+),	-	210(-), 210(+),	-	-	-	-	1260(-), 1260(+),
CTRMCAMV35S	-	-	-	-	1217(+),	-	-	-	-	-	262(+), 1772(-),	-	-	219(+), 221(+), 223(+), 225(+), 227(+), 229(+), 231(+), 233(+), 235(+), 237(+), 239(+), 241(+), 243(+), 245(+), 247(+), 249(+), 251(+), 253(+), 255(+),	-	-	-	-	-	1152(-), 1154(-),	1990(+), 1992(+),
CURECORECR	409(-), 409(+), 605(-), 605(+), 670(-), 670(+), 1208(-), 1208(+), 1260(-), 1260(+), 1745(-), 1745(+), 1750(-), 1750(+),	6(-), 6(+), 110(-), 110(+), 156(-), 156(+), 173(-), 173(+), 370(-), 370(+), 740(-), 740(+), 1044(-), 1044(+),	1105(-), 1105(+),	94(-), 94(+), 164(-), 164(+), 739(-), 739(+), 847(-), 847(+), 1522(-), 1522(+),	644(-), 644(+), 768(-), 768(+), 966(-), 966(+), 1353(-), 1353(+),	1157(-), 1157(+), 1201(-), 1201(+), 1316(-), 1316(+), 1407(-), 1407(+),	343(-), 343(+), 407(-), 407(+), 528(-), 528(+), 1391(-), 1391(+),	230(-), 230(+), 305(-), 305(+), 345(-), 345(+), 427(-), 427(+), 500(-), 500(+), 571(-), 571(+), 589(-), 589(+), 862(-), 862(+), 1511(-), 1511(+), 1645(-), 1645(+),	398(-), 398(+), 634(-), 634(+), 659(-), 659(+), 1035(-), 1035(+), 1420(-), 1420(+), 1613(-), 1613(+), 1758(-), 1758(+), 1986(-), 1986(+),	336(-), 336(+), 992(-), 992(+), 1224(-), 1224(+), 1249(-), 1249(+), 1265(-), 1265(+), 1310(-), 1310(+), 1786(-), 1786(+),	30(-), 30(+), 1596(-), 1596(+), 1806(-), 1806(+),	1194(-), 1194(+),	614(-), 614(+), 1657(-), 1657(+),	546(-), 546(+), 570(-), 570(+), 609(-), 609(+), 837(-), 837(+), 904(-), 904(+), 1407(-), 1407(+), 1453(-), 1453(+), 1923(-), 1923(+),	1001(-), 1001(+), 1088(-), 1088(+), 1863(-), 1863(+),	100(-), 100(+), 279(-), 279(+), 531(-), 531(+), 1900(-), 1900(+), 1981(-), 1981(+), 1987(-), 1987(+),	17(-), 17(+), 229(-), 229(+), 1134(-), 1134(+), 1404(-), 1404(+), 1660(-), 1660(+),	567(-), 567(+), 814(-), 814(+), 832(-), 832(+), 864(-), 864(+), 1566(-), 1566(+), 1769(-), 1769(+),	1809(-), 1809(+),	89(-), 89(+), 693(-), 693(+), 1444(-), 1444(+), 1658(-), 1658(+), 1822(-), 1822(+), 3043(-), 3043(+), 3137(-), 3137(+), 3192(-), 3192(+),	183(-), 183(+), 698(-), 698(+), 1737(-), 1737(+),
DOFCOREZM	64(+), 72(+), 103(+), 110(+), 246(-), 367(+), 375(+), 391(-), 426(-), 558(-), 585(+), 699(+), 837(+), 1077(+), 1142(+), 1375(+), 1488(+), 1626(-), 1692(-), 1779(+), 1858(+), 1936(-), 1952(-), 1997(-),	53(+), 433(+), 447(-), 460(-), 504(-), 511(-), 544(-), 565(+), 589(+), 624(+), 845(+), 850(+), 876(+), 883(-), 958(+), 981(+), 1074(+), 1200(+), 1230(+), 1332(+), 1641(+), 1731(+), 1852(-), 1995(-),	246(-), 293(-), 371(-), 440(+), 586(+), 618(+), 651(+), 715(-), 779(-), 1840(-), 1910(-), 1961(-),	8(+), 83(-), 113(+), 121(+), 168(-), 334(+), 446(+), 493(-), 537(-), 561(-), 643(-), 917(+), 924(+), 1030(-), 1077(-), 1125(+), 1132(-), 1160(+), 1324(+), 1506(+), 1525(-), 1680(-), 1846(-), 1984(+),	428(-), 453(+), 783(-), 797(+), 812(+), 1167(+), 1186(+), 1204(-), 1239(-), 1977(+),	16(-), 92(-), 226(-), 231(-), 448(+), 459(-), 541(-), 594(-), 611(-), 697(+), 862(-), 910(+), 955(-), 1144(-), 1191(-), 1223(+), 1372(-), 1397(-), 1486(+), 1555(+), 1574(-), 1598(+), 1779(+), 1974(-),	715(-), 798(-), 812(-), 832(+), 971(-), 987(-), 1056(+), 1099(+), 1157(-), 1405(-), 1459(+), 1478(-), 1495(+), 1656(-), 1751(+), 1896(-), 1909(+), 1935(+), 1951(+), 1957(+), 1961(+), 1982(+),	48(-), 84(-), 245(+), 293(+), 407(-), 480(+), 489(+), 739(-), 836(-), 897(-), 922(+), 927(+), 942(+), 948(+), 966(-), 983(+), 996(+), 1017(+), 1058(+), 1093(+), 1170(-), 1318(+), 1617(+), 1756(+), 1889(+), 1898(+), 1955(+),	408(-), 429(-), 433(-), 460(-), 475(-), 667(-), 701(+), 904(-), 916(+), 1001(+), 1018(+), 1063(+), 1108(-), 1125(-), 1210(+), 1252(+), 1396(+), 1431(-), 1569(+), 1711(-), 1826(+), 1883(+), 1949(-), 1997(+),	109(-), 122(+), 313(-), 412(-), 426(-), 437(-), 443(+), 507(+), 512(+), 600(-), 708(-), 741(-), 876(-), 1024(+), 1048(+), 1106(+), 1114(+), 1124(+), 1553(-), 1637(+), 1657(-), 1711(-), 1751(-), 1773(+), 1779(-), 1792(-), 1861(+), 1873(+), 1894(+), 1900(+),	20(+), 27(+), 236(-), 269(-), 528(-), 1377(+), 1384(+), 1599(-), 1615(+), 1703(+), 1770(+), 1786(+), 1987(-),	79(-), 129(+), 189(+), 272(+), 299(+), 440(-), 452(-), 472(+), 526(-), 722(-), 812(-), 879(-), 931(+), 1030(+), 1051(-), 1114(+), 1358(-), 1408(-), 1422(-), 1614(-), 1625(-), 1675(-), 1872(-), 1978(+),	32(-), 116(-), 121(-), 226(-), 463(+), 478(-), 490(+), 521(+), 690(+), 727(-), 940(-), 1355(+), 1443(-), 1470(-), 1698(-), 1757(+), 1862(-),	16(+), 68(-), 197(-), 308(+), 315(-), 326(-), 425(+), 586(+), 821(+), 858(+), 1068(-), 1079(-), 1111(-), 1226(+), 1288(+), 1332(+), 1367(+), 1444(-), 1895(-), 1909(-), 1920(+), 1944(+), 1981(+),	521(-), 591(+), 627(+), 674(-), 716(-), 821(+), 1057(-), 1122(-), 1149(-), 1238(-), 1278(-), 1289(-), 1409(+), 1478(-), 1524(+), 1547(-), 1556(+), 1576(-), 1596(-), 1621(+), 1625(+), 1648(+), 1802(+), 1943(+), 1960(+), 1968(+), 1989(+),	12(+), 178(-), 196(+), 229(-), 247(+), 361(-), 419(-), 675(-), 683(+), 856(-), 930(+), 945(+), 963(+), 971(-), 1114(-), 1192(+), 1428(+), 1450(+), 1579(-), 1653(+), 1727(+), 1747(+),	75(-), 88(-), 346(-), 456(-), 529(-), 637(+), 700(-), 801(-), 847(-), 1139(+), 1189(-), 1207(-), 1360(-), 1584(+), 1627(-), 1769(-), 1814(+), 1828(-), 1864(-), 1892(-), 1905(-), 1954(-),	77(+), 128(-), 154(+), 237(+), 440(+), 518(+), 590(-), 614(-), 797(+), 877(-), 891(-), 1043(+), 1091(-), 1119(+), 1265(-), 1461(+), 1717(-), 1774(+),	245(+), 412(-), 578(+), 666(-), 740(-), 856(+), 996(+), 1004(+), 1045(-), 1051(-), 1389(+), 1396(-), 1402(+), 1552(-), 1605(-), 1680(-), 1722(-), 1857(+),	8(+), 71(+), 93(+), 101(+), 118(+), 241(-), 570(-), 580(-), 625(-), 689(+), 820(+), 830(+), 1435(+), 1440(+), 1468(+), 1719(-), 1767(-), 1787(-), 1825(-), 1898(+), 1915(-), 1928(+), 1953(-), 1979(-), 2338(-), 2770(+), 3073(-),	200(-), 204(-), 351(+), 1785(+), 1974(-),
DPBFCOREDCDC3	920(-),	122(-), 400(-),	-	1333(-), 1353(-),	503(-), 1146(+), 1154(+), 1399(+), 1418(-),	1042(-), 1409(+), 1886(+),	338(-), 1738(+),	-	38(+), 40(+), 864(+), 1941(-),	1244(-),	151(+), 1449(-),	332(-), 1439(+), 1993(+),	44(-), 167(-), 604(+), 624(+), 792(+), 1202(+), 1279(+),	109(-), 937(+), 1827(+),	658(+), 780(-), 1948(+),	795(-), 1516(-),	19(+), 1037(-), 1061(+),	506(+), 509(-), 926(-), 1354(-), 1976(-),	295(-), 1024(-),	695(+), 963(+), 989(-), 2170(-), 2701(+), 3129(-),	28(+), 54(+), 186(-), 1518(+),
DRE1COREZMRAB17	-	-	315(-), 1424(-),	-	-	-	-	-	-	-	-	-	-	-	-	-	-	-	-	-	-
DRE2COREZMRAB17	1029(+),	265(+),	1097(+),	317(+), 1785(-),	142(+), 442(+),	1784(-),	-	1696(-), 1786(-),	-	-	-	1133(+),	-	872(-),	1268(-), 1761(+),	-	177(-),	-	1547(+),	931(+),	960(-), 1224(-),
DRECRTCOREAT	1029(+),	265(+),	1097(+),	317(+), 1785(-),	142(+), 419(-), 442(+), 608(+),	1784(-),	211(-), 259(-), 639(+),	1696(-), 1786(-),	199(+),	-	451(+), 469(+), 564(+), 923(+), 1298(+),	659(+), 1133(+), 1253(-),	768(+),	872(-),	116(-), 137(-), 1268(-), 1761(+),	-	177(-), 204(-),	-	202(-), 1547(+),	931(+), 1453(+), 2076(+),	792(+), 960(-), 1224(-),
E2FAT	-	-	-	-	1746(+),	-	-	-	-	-	-	-	-	-	229(-),	-	-	-	-	-	-
E2FBNTRNR	-	-	-	-	-	-	-	-	-	-	-	1423(-),	-	-	-	-	-	-	-	-	-
E2FCONSENSUS	384(+),	1970(+), 1977(-),	915(+), 1442(-), 1449(+), 1796(-), 1816(-),	938(-), 1064(+),	22(+),	498(-), 542(+),	669(+), 699(+), 716(+), 1487(+),	1372(-), 1667(-),	101(+),	-	806(+),	1423(+), 1490(+),	1173(+),	11(-), 796(-), 1445(+), 1640(+), 1955(-),	-	-	-	-	370(-), 1936(+),	2193(+), 2268(-),	1285(-),
EBOXBNNAPA	502(-), 502(+), 511(-), 511(+), 906(-), 906(+), 1696(-), 1696(+),	1109(-), 1109(+), 1246(-), 1246(+), 1273(-), 1273(+),	341(-), 341(+), 544(-), 544(+), 722(-), 722(+), 798(-), 798(+), 1178(-), 1178(+), 1189(-), 1189(+), 1309(-), 1309(+), 1528(-), 1528(+),	570(-), 570(+), 659(-), 659(+), 698(-), 698(+), 878(-), 878(+), 1333(-), 1333(+), 1374(-), 1374(+), 1433(-), 1433(+), 1558(-), 1558(+), 1727(-), 1727(+),	659(-), 659(+), 1545(-), 1545(+), 1737(-), 1737(+), 1860(-), 1860(+), 1968(-), 1968(+),	50(-), 50(+), 71(-), 71(+), 191(-), 191(+), 219(-), 219(+), 1042(-), 1042(+), 1112(-), 1112(+), 1173(-), 1173(+), 1379(-), 1379(+), 1410(-), 1410(+), 1527(-), 1527(+), 1619(-), 1619(+), 1718(-), 1718(+), 1805(-), 1805(+), 1840(-), 1840(+),	25(-), 25(+), 413(-), 413(+), 947(-), 947(+), 958(-), 958(+), 1041(-), 1041(+), 1122(-), 1122(+), 1739(-), 1739(+),	69(-), 69(+), 154(-), 154(+), 595(-), 595(+), 604(-), 604(+), 653(-), 653(+), 745(-), 745(+), 751(-), 751(+), 1480(-), 1480(+), 1849(-), 1849(+),	345(-), 345(+), 584(-), 584(+), 680(-), 680(+), 1012(-), 1012(+), 1385(-), 1385(+), 1402(-), 1402(+), 1586(-), 1586(+),	103(-), 103(+), 362(-), 362(+), 795(-), 795(+), 829(-), 829(+), 977(-), 977(+), 1650(-), 1650(+), 1822(-), 1822(+), 1966(-), 1966(+),	13(-), 13(+), 205(-), 205(+), 846(-), 846(+), 971(-), 971(+), 1419(-), 1419(+), 1430(-), 1430(+), 1607(-), 1607(+), 1866(-), 1866(+), 1962(-), 1962(+),	548(-), 548(+), 1015(-), 1015(+), 1393(-), 1393(+), 1544(-), 1544(+), 1600(-), 1600(+),	237(-), 237(+), 445(-), 445(+), 625(-), 625(+), 631(-), 631(+), 1342(-), 1342(+), 1389(-), 1389(+), 1946(-), 1946(+),	23(-), 23(+), 102(-), 102(+), 109(-), 109(+), 116(-), 116(+), 693(-), 693(+), 1039(-), 1039(+), 1707(-), 1707(+), 1828(-), 1828(+),	279(-), 279(+), 780(-), 780(+), 1255(-), 1255(+), 1313(-), 1313(+), 1351(-), 1351(+), 1377(-), 1377(+), 1389(-), 1389(+), 1422(-), 1422(+), 1582(-), 1582(+), 1631(-), 1631(+), 1853(-), 1853(+),	104(-), 104(+), 295(-), 295(+), 308(-), 308(+), 606(-), 606(+), 1230(-), 1230(+), 1503(-), 1503(+), 1516(-), 1516(+), 1659(-), 1659(+), 1752(-), 1752(+),	188(-), 188(+), 287(-), 287(+), 956(-), 956(+), 1062(-), 1062(+), 1155(-), 1155(+), 1328(-), 1328(+), 1573(-), 1573(+), 1937(-), 1937(+), 1944(-), 1944(+), 1981(-), 1981(+),	5(+), 147(-), 147(+), 507(-), 507(+), 509(-), 509(+), 926(-), 926(+), 951(-), 951(+), 1144(-), 1144(+), 1354(-), 1354(+), 1976(-), 1976(+),	53(-), 53(+), 421(-), 421(+), 516(-), 516(+), 1016(-), 1016(+), 1024(-), 1024(+), 1802(-), 1802(+), 1959(-), 1959(+), 1966(-), 1966(+),	132(-), 132(+), 492(-), 492(+), 1393(-), 1393(+), 1532(-), 1532(+), 1636(-), 1636(+), 1651(-), 1651(+), 1664(-), 1664(+), 1775(-), 1775(+), 1888(-), 1888(+), 2374(-), 2374(+), 2607(-), 2607(+), 2633(-), 2633(+), 3187(-), 3187(+),	29(-), 29(+), 55(-), 55(+), 186(-), 186(+), 233(-), 233(+), 296(-), 296(+), 407(-), 407(+), 472(-), 472(+), 516(-), 516(+), 548(-), 548(+), 569(-), 569(+), 641(-), 641(+), 1176(-), 1176(+), 1519(-), 1519(+), 1596(-), 1596(+), 1651(-), 1651(+), 1825(-), 1825(+), 1933(-), 1933(+),
EBOXBNNAPAEBOXBNNAPA	-	-	-	-	-	-	-	-	-	-	-	-	-	-	-	-	-	5(-),	-	-	-
EECCRCAH1	9(-), 260(-), 574(-), 1223(-), 1824(+),	967(+), 1772(+),	1006(+), 1446(-), 1489(-),	602(-), 1566(-), 1567(+),	20(+), 1503(-), 1716(+), 1962(+),	421(-), 1697(-),	589(+), 1341(-), 1617(+), 1941(-),	107(-), 1796(-), 1857(+),	1106(+),	2(-), 257(+), 494(-), 1160(-), 1759(-),	59(+), 1301(+),	9(-), 160(+), 1488(+),	1775(-),	-	664(+), 1570(+),	64(+), 250(+), 1029(-), 1038(+), 1460(+),	416(-), 1299(+), 1454(-), 1643(-), 1817(-),	45(-), 170(+), 455(+), 881(+), 897(+), 1293(-), 1619(-), 1803(-),	430(-), 812(-), 1154(+), 1617(+),	104(-), 561(+), 878(+), 2323(-), 2832(+),	1289(-),
ELRECOREPCRP1	352(+),	1297(-),	1721(+), 1731(+),	565(+), 838(-), 1730(+),	-	245(-), 452(+),	-	417(-),	-	-	-	-	-	-	-	679(-), 1594(+), 1730(-),	1152(-),	54(-), 281(+),	1105(-),	1588(-), 1782(+),	10(-),
EMBP1TAEM	-	-	-	-	-	-	-	-	-	-	-	-	-	-	-	-	-	-	-	-	407(+), 1649(-),
EMHVCHORD	-	-	-	-	-	1143(-),	-	-	-	1791(-),	-	-	-	-	-	-	-	-	-	-	-
ERELEE4	79(-), 1359(-),	-	61(-), 1698(-),	-	-	1175(-), 1381(-),	-	-	1548(+),	1868(+),	-	1778(-),	-	-	-	1123(-),	-	1052(-),	1423(-),	-	-
EVENINGAT	-	-	-	-	-	-	-	-	-	-	-	-	-	-	1191(-),	-	-	-	-	-	-
GADOWNAT	1451(+),	116(+),	-	-	777(+),	-	-	-	-	-	-	-	-	-	-	-	-	927(+), 1977(+),	-	-	1517(-),
GAGA8HVBKN3	-	-	-	-	-	-	-	-	-	-	-	-	-	219(-), 221(-), 223(-), 225(-), 227(-), 229(-), 231(-), 233(-), 235(-), 237(-), 239(-), 241(-), 243(-), 245(-), 247(-), 249(-),	-	-	-	-	-	-	-
GAGAGMGSA1	-	-	-	-	-	-	-	-	-	-	-	-	-	219(-), 221(-), 223(-), 225(-), 227(-), 229(-), 231(-), 233(-), 235(-), 237(-), 239(-), 241(-), 243(-), 245(-), 247(-),	-	-	-	-	-	-	-
GARE1OSREP1	-	-	-	-	1223(-),	-	862(-),	-	-	-	-	-	-	-	-	-	-	-	-	2623(+),	-
GAREAT	730(+),	-	-	-	-	-	1628(+),	-	7(-),	652(-), 1769(+),	-	125(+), 415(+),	953(+), 962(+), 1006(-), 1015(-),	-	1617(+),	-	1181(+),	-	161(+), 1560(+),	-	-
GATABOX	29(-), 116(+), 184(+), 194(+), 210(+), 460(+), 548(-), 598(-), 1117(-), 1553(-), 1774(+), 1894(+),	48(-), 429(+), 473(-), 584(-), 680(+), 857(+), 859(-), 1222(-), 1343(-), 1388(-), 1542(-),	9(+), 97(+), 258(-), 425(-), 469(+), 708(-), 795(-), 887(-), 1275(-), 1674(+), 1931(-),	67(+), 100(+), 368(-), 428(-), 461(-), 466(-), 689(+), 789(-), 803(+), 826(+), 1041(+), 1537(+), 1605(+), 1619(-), 1637(-), 1668(+),	107(+), 171(-), 252(-), 705(-), 772(+), 845(+), 863(+), 883(+), 1029(-), 1035(-), 1061(-), 1105(+), 1207(-), 1293(+), 1443(-),	4(+), 278(+), 364(+), 381(+), 383(-), 549(+), 616(+), 678(+), 680(-), 724(+), 944(-), 961(+), 1072(-), 1346(-), 1552(+),	820(+), 891(+), 993(-), 1514(+), 1537(-), 1551(-), 1881(-),	29(+), 856(+), 1210(+), 1282(+), 1422(-), 1970(+), 1987(-),	540(-), 925(-), 965(+), 969(-), 1141(+), 1214(+), 1267(-), 1373(+), 1469(-), 1572(+), 1666(+), 1770(+), 1772(-), 1798(-),	293(-), 305(+), 322(-), 544(+), 597(-), 749(+), 805(+), 819(+), 1071(+), 1073(-), 1214(-), 1278(-), 1434(-), 1440(-), 1585(-), 1589(-), 1594(-), 1618(-), 1645(+), 1647(-),	92(+), 161(-), 523(-), 1493(-), 1534(-), 1565(-), 1758(-), 1975(-),	30(+), 37(+), 70(-), 149(+), 376(+), 409(-), 428(+), 466(-), 488(+), 490(-), 504(+), 529(-), 620(-), 629(-), 643(-), 764(-), 862(+), 1100(+), 1347(-), 1453(-), 1509(-),	124(-), 204(-), 213(-), 223(-), 257(+), 284(-), 403(+), 442(-), 481(-), 495(-), 660(-), 813(-), 888(+), 907(-), 1064(+), 1083(-), 1447(+), 1464(-), 1475(+), 1510(+), 1514(+), 1536(-), 1679(+), 1695(-), 1711(+), 1814(+),	154(-), 337(+), 847(-), 1116(-), 1247(+), 1276(+), 1315(+), 1347(+), 1752(-),	698(-), 1083(-), 1192(+), 1208(+), 1218(+), 1229(+), 1433(+), 1503(-), 1533(+), 1656(-), 1695(+), 1971(+),	283(-), 302(+), 409(-), 447(+), 482(+), 486(-), 573(-), 913(-), 1154(-), 1179(-), 1188(+), 1356(+), 1402(+), 1434(+), 1444(+), 1643(-), 1667(+), 1695(+),	39(-), 160(+), 194(-), 261(+), 284(-), 330(-), 364(-), 444(+), 576(-), 628(-), 652(-), 692(+), 726(-), 731(-), 806(-), 812(-), 853(-), 886(-), 948(-), 1094(+), 1142(+), 1436(+), 1519(-), 1556(-), 1587(+), 1664(-), 1679(+), 1697(-), 1742(+), 1776(-), 1839(+), 1970(-),	526(+), 768(-), 923(-), 1065(-), 1177(-), 1432(-), 1440(+), 1552(-), 1670(-), 1680(-),	14(+), 278(-), 343(+), 755(+), 974(+), 1133(-), 1261(-), 1294(+), 1453(-), 1703(+), 1792(+),	115(+), 127(+), 387(+), 586(+), 616(+), 777(+), 826(+), 995(-), 1149(+), 1583(+), 1611(-), 1990(+), 2604(-), 2628(+), 2667(+), 2757(+), 2846(-), 2924(-), 2996(-),	4(+), 292(+), 442(-), 1049(+), 1551(+), 1629(+), 1748(+), 1768(-), 1898(-),
GBOXLERBCS	-	-	-	-	-	-	-	-	-	-	-	-	-	-	-	-	-	-	-	-	406(+), 1649(-),
GCBP2ZMGAPC4	-	-	-	-	-	-	-	-	-	-	-	-	-	-	-	-	-	1970(-),	-	-	-
GCCCORE	950(+), 971(+), 1039(+), 1042(+),	1377(+), 1433(-), 1598(+), 1644(+),	497(-), 1352(+),	-	7(-), 10(-), 13(-), 46(-), 272(-), 332(-), 374(-), 377(-), 511(-), 514(-), 584(-), 1779(+),	557(-), 1921(-),	165(-), 168(-), 171(-), 236(-), 239(-), 242(-), 282(-), 351(+), 426(-), 442(-), 543(-), 636(+),	-	104(-), 107(-), 273(+), 276(+), 279(+), 282(+), 291(+),	-	396(+), 433(+), 506(+), 509(+), 512(+), 555(+), 558(+), 561(+), 591(-), 718(-), 813(+), 991(+), 1051(+), 1071(-), 1213(-), 1216(-), 1240(+),	220(+), 1179(-), 1493(+), 1880(-), 1947(+),	501(+), 669(+),	54(-), 431(+), 464(+), 1551(-),	140(-), 149(-), 152(-), 200(-), 246(+), 332(-), 440(-), 443(-), 446(-), 449(-), 468(+), 1790(-),	1937(+),	-	-	369(-), 564(+),	1174(+), 1177(+), 2064(+), 2067(+), 2070(+), 2073(+),	612(+), 706(+), 742(+), 762(+), 819(+), 822(+), 825(+), 828(+), 901(+), 928(+), 937(+), 940(+), 1071(-), 1099(-), 1117(-), 1158(-), 1283(-), 1296(-), 1340(+), 1354(+), 1357(+), 1360(+), 1420(+),
GCN4OSGLUB1	506(-),	-	-	338(-),	30(-),	-	-	-	-	-	-	-	1370(+),	-	-	-	-	-	-	-	-
GLMHVCHORD	-	-	-	337(+),	29(+),	-	-	-	-	-	-	-	-	-	-	-	-	-	-	-	-
GRAZMRAB28	-	-	-	-	-	-	-	-	-	-	-	-	-	-	-	-	-	-	-	-	1117(-),
GT1CONSENSUS	61(+), 67(+), 116(+), 210(+), 260(+), 418(-), 541(-), 552(-), 553(-), 596(-), 1133(+), 1185(+), 1491(+), 1562(-), 1563(-), 1627(-), 1636(+), 1862(-), 1894(+), 1953(-), 1962(+), 1969(+),	42(+), 429(+), 448(-), 467(-), 512(-), 621(+), 1203(+), 1540(-), 1860(-), 1871(+),	9(+), 97(+), 138(+), 575(+), 706(-), 793(-), 897(-), 904(-), 926(-), 948(-), 971(-), 1114(-), 1925(-),	180(-), 250(-), 379(+), 459(-), 689(+), 787(-), 1062(-), 1101(-), 1220(-), 1221(-), 1238(-), 1392(-), 1605(+), 1668(+), 1770(-),	21(-), 996(+), 1027(-), 1033(-), 1205(-), 1480(+), 1562(-), 1973(+),	4(+), 282(+), 421(+), 432(+), 445(+), 483(-), 950(-), 986(-), 987(-), 1035(-), 1070(-), 1100(-), 1333(-), 1334(-), 1502(+), 1552(+), 1656(-), 1697(+), 1975(-),	920(+), 1005(-), 1024(+), 1380(+), 1498(+), 1618(-), 1661(-), 1778(-), 1791(-), 1850(-), 1930(+), 1931(+), 1954(+), 1985(+),	1(-), 257(-), 266(+), 464(+), 856(+), 945(+), 1073(-), 1074(-), 1523(+),	470(-), 480(-), 551(+), 766(+), 876(+), 892(+), 923(-), 976(+), 977(+), 1049(-), 1145(+), 1214(+), 1393(+), 1518(-), 1519(-), 1572(+), 1886(+), 1951(-), 1952(-), 1972(+), 1994(+),	94(+), 95(+), 114(+), 140(-), 166(-), 258(-), 275(+), 276(+), 291(-), 305(+), 380(-), 407(-), 544(+), 581(+), 749(+), 765(-), 1012(-), 1160(+), 1276(-), 1438(-), 1554(-), 1616(-), 1658(-), 1689(-), 1734(+), 1903(+),	23(+), 24(+), 159(-), 237(-), 1370(+), 1600(-), 1601(-), 1612(+), 1782(+),	9(+), 234(-), 475(+), 527(-), 880(-), 904(-), 926(+), 1107(-), 1409(-),	10(+), 122(-), 195(-), 440(-), 479(-), 863(+), 868(-), 1108(-), 1447(+), 1475(+), 1496(+), 1580(-), 1890(+), 1891(+),	69(-), 537(-), 582(+), 758(-), 845(-), 1071(-), 1114(-), 1285(+), 1347(+), 1781(-), 1806(+), 1858(-), 1915(+),	513(-), 550(+), 679(+), 801(-), 903(+), 1052(-), 1116(-), 1117(-), 1167(-), 1218(+), 1306(+), 1324(+), 1406(+), 1445(+), 1449(-), 1450(-), 1501(-), 1571(-), 1577(-), 1603(-), 1642(+), 1742(-), 1985(+),	15(+), 601(-), 718(+), 759(+), 819(-), 1029(+), 1188(+), 1434(+), 1667(+), 1695(+),	37(-), 261(+), 282(-), 416(+), 650(-), 724(-), 810(-), 1051(-), 1162(+), 1202(-), 1300(-), 1436(+), 1454(+), 1467(-), 1642(+), 1679(+), 1995(-),	44(+), 45(+), 92(-), 93(-), 171(-), 456(-), 540(+), 541(+), 800(+), 882(-), 987(-), 1063(-), 1077(-), 1104(+), 1139(-), 1167(-), 1168(-), 1246(+), 1292(+), 1293(+), 1447(-), 1740(+),	742(-), 859(+), 1046(-), 1171(-), 1326(-), 1377(-), 1451(-), 1488(-), 1618(-), 1619(-),	5(+), 115(+), 395(+), 602(+), 826(+), 1133(+), 1725(-), 1768(-), 1895(+), 1980(-), 2152(-), 2181(-), 2271(+), 2520(+), 2602(-), 2667(+), 2716(-), 2876(+), 2907(-), 3125(-), 3171(-),	266(-), 447(+), 525(+), 1620(-), 1621(-), 1792(+), 1986(-),
GT1CORE	-	63(+), 65(-), 535(-),	-	1339(-),	-	635(-),	-	379(+), 1435(-),	685(+),	-	-	-	-	-	736(-), 1177(-),	736(-), 1583(-),	702(-),	250(+),	-	1881(+),	1781(+),
GT1GMSCAM4	61(+), 67(+), 1133(+), 1185(+), 1627(-), 1862(-), 1953(-), 1969(+),	448(-), 467(-), 621(+), 1203(+), 1860(-),	897(-), 904(-), 948(-), 1925(-),	1062(-), 1101(-), 1392(-), 1770(-),	996(+), 1973(+),	950(-), 1975(-),	1005(-), 1498(+), 1661(-), 1791(-), 1850(-), 1931(+), 1954(+), 1985(+),	257(-), 266(+), 464(+), 945(+), 1073(-),	470(-), 480(-), 892(+), 1049(-), 1145(+), 1518(-), 1886(+), 1951(-), 1972(+), 1994(+),	140(-), 166(-), 276(+), 380(-), 407(-), 581(+), 1658(-), 1734(+),	24(+), 1600(-), 1612(+), 1782(+),	880(-), 904(-), 926(+),	195(-), 863(+), 1108(-), 1496(+), 1580(-), 1891(+),	69(-), 1071(-), 1858(-), 1915(+),	513(-), 801(-), 1116(-), 1306(+), 1324(+), 1642(+), 1985(+),	601(-), 718(+), 759(+), 819(-),	1051(-), 1202(-),	800(+), 1077(-), 1167(-), 1740(+),	1046(-), 1171(-),	5(+), 395(+), 602(+), 1768(-), 1895(+), 1980(-), 2181(-), 2716(-),	447(+), 1620(-), 1986(-),
GT1MOTIFPSRBCS	-	-	-	-	-	-	-	-	-	1552(-),	-	-	-	-	-	-	-	-	-	2179(-),	-
GTGANTG10	258(+), 715(+), 800(+), 858(-), 1095(+), 1177(+), 1479(+), 1669(-),	127(+), 254(+), 279(+), 387(+), 475(-), 519(-), 558(+), 869(-), 972(-), 1423(+), 1499(+), 1546(-), 1770(+), 1935(+),	268(-), 358(-), 467(+), 719(-), 735(-), 803(+), 831(+), 839(+), 1014(+), 1091(+), 1166(-), 1198(+), 1629(+),	12(-), 138(+), 174(+), 241(-), 302(+), 337(+), 348(-), 392(-), 607(-), 669(+), 793(-), 815(-), 881(+), 978(-), 1204(-), 1278(-), 1436(+), 1511(-),	29(+), 64(-), 125(+), 483(+), 492(+), 627(+), 707(-), 1121(-), 1253(-), 1358(+), 1365(-), 1371(-), 1423(+), 1740(+), 1971(+),	37(-), 70(-), 155(+), 235(-), 320(-), 370(+), 676(+), 752(+), 808(+), 915(+), 1014(+), 1087(+), 1249(+), 1280(-), 1478(+), 1558(+), 1839(-), 1895(-),	33(-), 658(+), 776(-), 937(+), 1111(+), 1115(+), 1168(+), 1257(+), 1317(+), 1369(+), 1425(-), 1553(-), 1718(+), 1723(+), 1812(+), 1816(+), 1820(+),	508(-), 854(+), 1061(+), 1357(-), 1365(+), 1382(-), 1454(-), 1575(-), 1595(-),	66(-), 91(-), 256(+), 494(+), 625(+), 996(+), 1085(-), 1509(+), 1545(+), 1645(-), 1806(-),	78(+), 102(-), 205(-), 357(+), 718(-), 941(-), 976(-), 1038(-), 1121(+), 1547(-), 1662(-), 1684(+), 1764(-),	9(+), 174(-), 487(-), 854(-), 868(+), 906(-), 974(+), 1440(-), 1501(+), 1925(-),	551(+), 952(+), 1018(+), 1117(+), 1158(-), 1469(-), 1550(-), 1597(-), 1610(-), 1639(-), 1886(-), 1890(-), 1954(-),	6(+), 61(+), 232(+), 264(-), 412(+), 559(+), 909(-), 1220(+), 1276(+), 1328(-), 1369(+), 1584(-), 1709(+), 1763(-), 1839(-), 1873(-),	332(+), 728(+), 791(+), 824(+), 922(+), 1137(-), 1210(-), 1648(+),	75(-), 270(+), 285(+), 556(+), 843(+), 926(-), 1109(-), 1272(+), 1885(-), 1919(+), 1996(+),	163(-), 403(+), 453(-), 915(-), 1252(-), 1274(+), 1521(+), 1678(-),	43(-), 1270(+), 1396(+), 1434(+), 1837(+), 1871(+), 1908(-), 1940(+),	150(+), 268(-), 453(+), 713(-), 925(-), 1336(+), 1345(-), 1438(+), 1579(-), 1738(+), 1808(-), 1877(+),	12(+), 52(-), 64(-), 70(-), 80(-), 109(+), 339(+), 458(-), 485(+), 496(+), 501(+), 705(-), 912(+), 979(+), 1019(+), 1023(-), 1067(-), 1215(-), 1249(+), 1263(-), 1276(+), 1288(-), 1312(+), 1763(+), 1903(+),	27(+), 160(-), 177(-), 264(+), 391(+), 484(-), 584(+), 840(-), 860(-), 868(-), 1381(+), 1412(+), 1489(-), 1629(-), 1684(-), 1774(-), 1778(+), 1813(-), 1833(+), 1891(+), 1988(+), 2099(-), 2119(+), 2185(-), 2294(+), 2328(-), 2343(+), 2473(-), 2610(+), 2858(-), 2950(-), 3157(-),	52(-), 655(-), 659(-), 811(-), 1216(+), 1867(+),
HBOXCONSENSUSPVCHS	-	-	-	-	-	-	-	-	-	-	-	-	-	-	-	-	-	-	304(+),	-	-
HDZIP2ATATHB2	-	-	-	-	-	-	-	-	604(-), 952(-),	-	-	-	-	-	-	-	-	728(+),	-	-	-
HEXAMERATH4	-	1503(-),	1396(+), 1402(+), 1408(+), 1414(+),	-	76(-), 417(+), 527(-), 580(-), 721(+),	-	39(+), 451(-),	-	-	1979(-),	1252(-),	595(+),	770(-),	783(-), 870(+), 1024(+), 1259(-), 1674(+),	196(-), 301(-), 1820(+),	-	175(+),	1273(-),	365(-), 1786(+),	1287(-), 2053(-),	75(+), 841(+),
HEXAT	-	-	-	-	-	-	-	-	-	-	279(-),	-	-	687(-),	-	1923(+),	-	-	-	-	365(+), 417(+),
HEXMOTIFTAH3H4	-	362(-),	-	14(+),	-	-	100(-), 1719(-),	-	1205(+),	-	281(+),	1292(+),	-	689(+),	-	1923(-),	-	530(-),	-	1493(-), 2096(+),	365(-), 417(-),
HSELIKENTACIDICPR1	-	-	-	-	-	-	-	-	-	-	-	-	-	-	-	-	-	-	-	1090(-), 1090(+),	-
IBOX	-	-	423(-),	100(+), 803(+), 1635(-),	-	-	1535(-),	-	-	320(-), 1212(-),	1756(-),	407(-), 1451(-),	403(+), 1679(+), 1711(+),	-	-	-	160(+), 1695(-),	1668(-),	343(+), 974(+),	-	-
IBOXCORE	116(+), 210(+), 597(-), 1894(+),	429(+), 1541(-),	9(+), 97(+), 424(-), 707(-), 794(-),	100(+), 460(-), 689(+), 788(-), 803(+), 1605(+), 1636(-), 1668(+),	845(+), 883(+), 1028(-), 1034(-), 1105(+), 1206(-),	4(+), 1071(-), 1552(+),	1536(-),	856(+),	924(-), 1214(+), 1572(+),	292(-), 305(+), 321(-), 544(+), 749(+), 1213(-), 1277(-), 1439(-), 1617(-),	160(-), 1757(-),	149(+), 408(-), 528(-), 1452(-),	123(-), 403(+), 441(-), 480(-), 1447(+), 1475(+), 1679(+), 1694(-), 1711(+),	846(-), 1115(-), 1347(+),	1218(+), 1229(+), 1502(-),	1188(+), 1434(+), 1667(+), 1695(+),	38(-), 160(+), 261(+), 283(-), 363(-), 575(-), 651(-), 725(-), 811(-), 1436(+), 1679(+), 1696(-),	1064(-), 1669(-),	343(+), 974(+), 1260(-), 1452(-),	115(+), 826(+), 2603(-), 2667(+), 2845(-),	-
IBOXCORENT	-	-	422(-),	1634(-),	-	-	1534(-),	-	-	319(-), 1211(-),	1755(-),	406(-), 1450(-),	1711(+),	-	-	-	-	-	343(+),	-	-
INRNTPSADB	625(+), 1246(-), 1470(+),	316(-), 528(+), 1178(-), 1208(-),	261(+), 900(+), 1972(+),	107(-), 183(+), 830(-), 1963(+),	-	36(+), 103(-), 331(+), 433(-), 587(+), 841(+), 903(-), 912(-), 1025(-), 1084(-), 1510(-), 1555(-), 1653(+), 1742(+), 1763(-),	1995(+),	117(+), 364(+), 1058(-), 1087(-), 1778(+),	421(-),	115(-), 781(+), 1700(+), 1882(-),	45(+), 273(+),	263(+), 1114(-),	216(+), 1217(-),	-	1097(+), 1301(-), 1540(+),	188(+), 203(-), 239(+), 259(-), 547(+), 1810(-),	317(+), 1111(+), 1362(+),	-	1174(+), 1303(-), 1446(+),	534(+),	262(+),
INTRONLOWER	-	299(-), 306(+), 348(+), 765(-),	1051(-),	159(+),	396(+), 1966(+),	138(+), 1827(-),	23(+),	916(+),	124(+), 1389(+), 1933(-),	-	-	-	593(-), 1188(-),	100(+), 1232(+),	-	-	960(+), 1007(-),	391(+),	427(-),	1619(-),	571(-),
IRO2OS	905(-),	-	1177(-), 1178(+),	-	-	-	-	-	-	-	-	-	-	-	-	-	-	1975(-),	-	-	29(+), 55(+), 406(-), 407(+), 1519(+), 1650(-), 1651(+),
L1BOXATPDF1	-	-	-	-	-	-	-	-	1421(-),	-	-	-	1195(-),	-	-	-	-	-	-	2894(-),	-
LEAFYATAG	-	-	-	-	-	-	1292(-),	849(+),	1647(-),	-	-	-	-	-	838(+),	-	167(+), 675(-), 817(-),	-	-	-	-
LECPLEACS2	-	-	-	-	-	866(-),	-	-	1093(+),	637(-), 863(+), 1570(-),	-	-	1517(-),	-	1486(+),	977(+), 1554(-),	-	659(+), 1469(+),	-	-	-
LRENPCABE	-	-	376(-),	-	-	-	-	-	-	-	1455(-),	1689(-),	-	-	-	-	-	-	-	-	408(+), 419(+), 1648(-),
LTRE1HVBLT49	-	-	1009(-),	1772(-),	-	-	-	-	1109(-),	1516(+),	-	269(+), 315(+),	-	-	-	-	-	302(-),	-	-	-
LTREATLTI78	-	-	-	-	-	-	-	1695(-),	-	-	-	-	-	-	-	-	-	-	-	-	-
LTRECOREATCOR15	1030(+),	266(+), 1632(+), 1804(-),	1098(+),	318(+), 1785(-),	143(+), 419(-), 443(+), 609(+),	1784(-),	211(-), 259(-), 640(+),	1696(-), 1786(-),	200(+),	127(-),	452(+), 470(+), 565(+), 924(+), 1251(+), 1299(+),	597(-), 660(+), 1134(+), 1253(-), 1289(+), 1315(-),	763(+), 769(+),	872(-),	116(-), 137(-), 206(-), 1268(-), 1762(+), 1822(-),	-	177(-), 204(-),	-	202(-), 1548(+), 1788(-),	932(+), 1454(+), 2077(+),	793(+), 960(-), 1224(-), 1230(-),
MARABOX1	-	-	-	-	-	-	-	1672(+),	-	-	-	-	-	-	-	-	-	-	-	-	-
MARARS	-	-	-	-	-	-	-	-	-	-	-	-	185(+),	-	-	-	-	488(+), 660(-), 1417(+),	-	-	-
MARTBOX	1903(-),	1853(+), 1854(+), 1855(+),	-	-	998(-), 1461(+), 1631(+),	-	799(+), 1158(+), 1857(-),	-	641(+), 908(-), 1905(-), 1906(-), 1907(-),	375(+), 1060(-),	-	960(+),	187(+), 1898(-),	-	-	-	770(+), 1197(+), 1368(+),	313(-), 633(+), 717(-), 748(-),	842(+), 843(+),	2176(+),	452(-), 488(-),
MNF1ZMPPC1	-	-	1848(+),	-	520(-),	-	-	-	-	-	-	-	-	-	-	-	-	-	-	-	-
MYB1AT	705(-), 1603(+), 1617(+), 1910(+), 1972(+),	62(-), 147(-), 536(+), 1147(+), 1235(+),	15(-), 1430(+), 1478(-), 1532(-), 1537(-), 1650(-),	694(+), 991(+), 1340(+), 1624(+),	1881(-),	480(-), 1579(-), 1755(-),	666(-), 1508(-), 1638(-),	171(-), 359(-), 378(-), 755(-),	330(-), 349(-), 356(-), 684(-), 785(-), 1436(+), 1597(+), 1869(+), 1889(+), 1975(+),	458(-), 906(-), 912(+), 1149(-), 1423(+),	86(+), 143(-), 612(+), 1824(-),	93(+), 1735(+), 1747(+), 1830(+),	856(-), 1243(+),	-	420(-), 737(+), 972(-), 1832(+),	128(+), 1107(+), 1407(+), 1584(+),	748(-), 1338(+),	944(-), 1380(-), 1496(+),	271(-), 529(-), 1569(+), 1585(+),	770(+), 872(+), 1880(-),	286(+), 385(-), 1715(+), 1772(-),
MYB1LEPR	1587(-),	-	-	884(-),	-	-	-	-	-	-	1706(+),	122(-),	-	-	-	1144(-),	-	-	-	-	-
MYB26PS	-	-	1652(+),	-	-	-	1470(+),	-	10(+),	-	-	-	-	-	-	-	1409(-),	-	-	316(-),	-
MYB2AT	-	-	-	-	847(+),	-	824(-), 1468(-),	827(-),	-	-	1641(+),	-	-	1474(-),	-	-	478(-), 1760(-),	-	1257(-),	285(-), 294(-), 706(+), 714(+), 888(+),	-
MYB2CONSENSUSAT	356(-),	22(-), 38(+), 597(-), 1273(+),	-	610(-),	386(+), 847(+), 1943(+),	1619(+),	298(+), 824(-), 1468(-),	595(-), 653(-), 827(-), 1128(-), 1333(-), 1439(-),	1385(-),	13(+), 362(-), 1815(-),	1336(-), 1641(+), 1841(+),	946(+), 1544(-),	-	212(-), 693(-), 1158(+), 1474(-), 1682(-),	-	36(+), 606(-), 1208(+), 1572(-), 1752(+),	360(-), 426(+), 478(-), 956(-), 1541(+), 1760(-),	-	421(-), 516(-), 1257(-),	285(-), 294(-), 320(+), 706(+), 714(+), 888(+), 1419(+), 3187(-),	296(+),
MYBATRD22	-	147(-),	1650(-),	-	-	-	-	-	-	-	-	-	-	-	-	-	-	-	-	-	-
MYBCORE	128(-), 356(+),	19(-), 22(+), 38(-), 597(+), 1273(-), 1281(+), 1840(+),	1809(+), 1904(+),	610(+),	386(-), 847(-), 870(+), 1224(+), 1943(-),	535(+), 1269(-), 1619(-), 1786(+),	298(-), 518(+), 824(+), 863(+), 915(-), 1465(-), 1468(+),	595(+), 653(+), 679(-), 827(+), 1128(+), 1333(+), 1436(-), 1439(+), 1698(+),	1357(+), 1385(+), 1524(+), 1937(-),	13(-), 197(+), 362(+), 969(-), 1815(+),	78(-), 1183(-), 1336(+), 1641(-), 1841(-),	84(-), 239(+), 632(+), 785(-), 831(+), 837(+), 946(-), 1544(+), 1633(+),	305(-), 830(-), 1161(+),	212(+), 376(+), 382(+), 693(+), 723(-), 776(+), 1158(-), 1304(-), 1393(+), 1474(+), 1682(+),	1906(+),	36(-), 606(+), 737(-), 1208(-), 1394(-), 1572(+), 1752(-),	360(+), 426(-), 478(+), 829(-), 956(+), 1541(-), 1760(+),	1195(+),	421(+), 516(+), 1257(+),	84(-), 285(+), 294(+), 320(-), 595(-), 706(-), 714(-), 888(-), 929(-), 1419(-), 1760(+), 2502(+), 2623(-), 3187(+),	296(-), 1762(+),
MYBCOREATCYCB1	356(-), 1320(+),	22(-), 39(+), 597(-),	872(+),	610(-), 1092(+),	387(+), 749(-), 1805(-), 1944(+),	1430(-),	299(+), 779(-),	682(-), 1128(-), 1333(-), 1439(-), 1804(+),	1875(+),	14(+), 1815(-),	1336(-), 1842(+), 1951(+),	947(+), 1402(-),	737(-), 833(-), 1139(+), 1921(+),	212(-), 1159(+), 1375(+), 1481(+), 1488(+), 1637(-), 1682(-), 1810(+), 1815(+),	-	37(+), 1209(+), 1572(-),	360(-), 427(+), 1542(+),	-	1114(-),	321(+), 1372(-), 1420(+),	-
MYBGAHV	730(+),	-	-	-	-	-	-	-	-	652(-), 1769(+),	-	125(+), 415(+),	953(+), 962(+), 1006(-), 1015(-),	-	1617(+),	-	-	-	1560(+),	-	-
MYBPLANT	1604(+),	59(-), 537(+),	1126(+), 1534(-), 1652(-),	992(+), 996(+),	216(-),	477(-),	509(-), 1470(-),	168(-), 356(-), 1789(-),	10(-), 71(+), 1870(+), 1976(+),	-	-	-	786(+), 1244(+), 1846(-),	1301(+),	-	164(+),	1409(+),	1930(+),	1758(-),	316(+),	-
MYBPZM	189(-), 755(-), 1606(+),	761(+),	671(-), 1128(+), 1145(+), 1622(-), 1810(-),	325(-), 994(+), 998(+), 1935(+),	156(-), 1915(-),	1624(-),	372(+), 475(-), 509(-), 793(+), 1376(-),	356(-), 678(+), 1789(-),	73(+), 135(-), 142(-),	-	383(+), 1547(-), 1888(-),	-	1846(-),	383(-), 419(+), 1303(+),	1607(+),	1164(+),	1407(+),	1349(+), 1886(+), 1932(+),	304(+), 382(+), 1758(-),	1005(+), 2393(-),	-
MYBST1	183(+), 193(+), 1553(-),	1343(-),	8(+), 708(-),	66(+),	171(-), 882(+), 1035(-), 1292(+), 1443(-),	3(+), 548(+),	819(+), 890(+),	-	1213(+), 1665(+),	304(+), 1440(-), 1644(+),	523(-), 1975(-),	490(-), 643(-), 1099(+), 1347(-), 1453(-), 1509(-),	284(-), 660(-), 1536(-),	154(-), 1116(-),	1228(+), 1532(+),	301(+), 446(+), 1355(+),	159(+), 260(+), 1664(-),	1552(-), 1670(-),	754(+), 1791(+),	995(-), 2846(-),	-
MYCATERD1	-	1109(-),	-	698(-), 1333(+),	659(+), 1545(+),	1042(+), 1112(-), 1410(-),	-	154(+), 604(+),	-	-	205(-), 1419(+), 1430(+),	548(+), 1015(+),	625(-),	109(+), 1039(+), 1828(-),	780(+),	-	1062(-), 1944(+),	507(-), 509(+),	1959(-),	1664(-), 1888(+), 2607(+),	472(-), 516(-), 548(-), 1176(+), 1596(+), 1933(-),
MYCATRD22	-	1109(+),	-	698(+), 1333(-),	659(-), 1545(-),	1042(-), 1112(+), 1410(+),	-	154(-), 604(-),	-	-	205(+), 1419(-), 1430(-),	548(-), 1015(-),	625(+),	109(-), 1039(-), 1828(+),	780(-),	-	1062(+), 1944(-),	507(+), 509(-),	1959(+),	1664(+), 1888(-), 2607(-),	472(+), 516(+), 548(+), 1176(-), 1596(-), 1933(+),
MYCCONSENSUSAT	502(-), 502(+), 511(-), 511(+), 906(-), 906(+), 1696(-), 1696(+),	1109(-), 1109(+), 1246(-), 1246(+), 1273(-), 1273(+),	341(-), 341(+), 544(-), 544(+), 722(-), 722(+), 798(-), 798(+), 1178(-), 1178(+), 1189(-), 1189(+), 1309(-), 1309(+), 1528(-), 1528(+),	570(-), 570(+), 659(-), 659(+), 698(-), 698(+), 878(-), 878(+), 1333(-), 1333(+), 1374(-), 1374(+), 1433(-), 1433(+), 1558(-), 1558(+), 1727(-), 1727(+),	659(-), 659(+), 1545(-), 1545(+), 1737(-), 1737(+), 1860(-), 1860(+), 1968(-), 1968(+),	50(-), 50(+), 71(-), 71(+), 191(-), 191(+), 219(-), 219(+), 1042(-), 1042(+), 1112(-), 1112(+), 1173(-), 1173(+), 1379(-), 1379(+), 1410(-), 1410(+), 1527(-), 1527(+), 1619(-), 1619(+), 1718(-), 1718(+), 1805(-), 1805(+), 1840(-), 1840(+),	25(-), 25(+), 413(-), 413(+), 947(-), 947(+), 958(-), 958(+), 1041(-), 1041(+), 1122(-), 1122(+), 1739(-), 1739(+),	69(-), 69(+), 154(-), 154(+), 595(-), 595(+), 604(-), 604(+), 653(-), 653(+), 745(-), 745(+), 751(-), 751(+), 1480(-), 1480(+), 1849(-), 1849(+),	345(-), 345(+), 584(-), 584(+), 680(-), 680(+), 1012(-), 1012(+), 1385(-), 1385(+), 1402(-), 1402(+), 1586(-), 1586(+),	103(-), 103(+), 362(-), 362(+), 795(-), 795(+), 829(-), 829(+), 977(-), 977(+), 1650(-), 1650(+), 1822(-), 1822(+), 1966(-), 1966(+),	13(-), 13(+), 205(-), 205(+), 846(-), 846(+), 971(-), 971(+), 1419(-), 1419(+), 1430(-), 1430(+), 1607(-), 1607(+), 1866(-), 1866(+), 1962(-), 1962(+),	548(-), 548(+), 1015(-), 1015(+), 1393(-), 1393(+), 1544(-), 1544(+), 1600(-), 1600(+),	237(-), 237(+), 445(-), 445(+), 625(-), 625(+), 631(-), 631(+), 1342(-), 1342(+), 1389(-), 1389(+), 1946(-), 1946(+),	23(-), 23(+), 102(-), 102(+), 109(-), 109(+), 116(-), 116(+), 693(-), 693(+), 1039(-), 1039(+), 1707(-), 1707(+), 1828(-), 1828(+),	279(-), 279(+), 780(-), 780(+), 1255(-), 1255(+), 1313(-), 1313(+), 1351(-), 1351(+), 1377(-), 1377(+), 1389(-), 1389(+), 1422(-), 1422(+), 1582(-), 1582(+), 1631(-), 1631(+), 1853(-), 1853(+),	104(-), 104(+), 295(-), 295(+), 308(-), 308(+), 606(-), 606(+), 1230(-), 1230(+), 1503(-), 1503(+), 1516(-), 1516(+), 1659(-), 1659(+), 1752(-), 1752(+),	188(-), 188(+), 287(-), 287(+), 956(-), 956(+), 1062(-), 1062(+), 1155(-), 1155(+), 1328(-), 1328(+), 1573(-), 1573(+), 1937(-), 1937(+), 1944(-), 1944(+), 1981(-), 1981(+),	5(-), 5(+), 147(-), 147(+), 507(-), 507(+), 509(-), 509(+), 926(-), 926(+), 951(-), 951(+), 1144(-), 1144(+), 1354(-), 1354(+), 1976(-), 1976(+),	53(-), 53(+), 421(-), 421(+), 516(-), 516(+), 1016(-), 1016(+), 1024(-), 1024(+), 1802(-), 1802(+), 1959(-), 1959(+), 1966(-), 1966(+),	132(-), 132(+), 492(-), 492(+), 1393(-), 1393(+), 1532(-), 1532(+), 1636(-), 1636(+), 1651(-), 1651(+), 1664(-), 1664(+), 1775(-), 1775(+), 1888(-), 1888(+), 2374(-), 2374(+), 2607(-), 2607(+), 2633(-), 2633(+), 3187(-), 3187(+),	29(-), 29(+), 55(-), 55(+), 186(-), 186(+), 233(-), 233(+), 296(-), 296(+), 407(-), 407(+), 472(-), 472(+), 516(-), 516(+), 548(-), 548(+), 569(-), 569(+), 641(-), 641(+), 1176(-), 1176(+), 1519(-), 1519(+), 1596(-), 1596(+), 1651(-), 1651(+), 1825(-), 1825(+), 1933(-), 1933(+),
NAPINMOTIFBN	-	492(+),	-	-	-	1197(-), 1408(+),	-	-	-	890(-), 1271(+), 1457(+),	-	-	623(+),	-	-	1506(-),	-	-	-	806(+),	-
NODCON1GM	1950(-),	-	369(-),	1984(+),	-	14(-), 697(+), 1223(+),	985(-), 1056(+), 1403(-), 1935(+),	405(-),	665(-), 1569(+),	311(-), 598(-), 1114(+), 1551(-),	-	129(+), 189(+),	114(-), 224(-), 1696(-),	586(+),	1594(-), 1960(+), 1968(+),	-	1139(+), 1584(+), 1903(-),	440(+), 518(+),	1043(-),	578(-), 1913(-),	-
NODCON2GM	741(+), 966(+),	199(+), 673(+), 1142(+), 1850(+),	283(-), 291(+), 599(-), 604(-), 713(+),	400(-), 473(-), 546(-), 750(-), 1325(-), 1351(+), 1368(+), 1865(+), 1953(+),	1089(-), 1665(+), 1978(-),	428(-), 457(+), 851(+), 911(-),	1010(+), 1072(+),	193(-), 643(+), 834(+), 892(+), 1018(-), 1192(+), 1492(-), 1580(-), 1949(-),	1429(+),	1210(+), 1709(+),	234(+), 243(+), 267(+), 652(-), 1363(-), 1378(-), 1385(-), 1397(-), 1771(-),	405(+), 521(-), 720(+), 1031(-), 1049(+), 1264(+), 1585(-), 1841(-),	165(+), 1319(+),	-	351(-), 662(-), 868(-), 1456(-), 1468(+),	197(-), 248(-), 272(-), 332(+), 527(-), 1196(-), 1203(-), 1379(+), 1451(-), 1872(+),	240(+), 1826(+), 1856(+),	155(-), 186(-), 214(-), 819(+), 992(+),	94(-), 138(+), 346(-), 471(+), 682(+), 796(-), 1577(+), 1603(+), 1691(-), 1739(+),	197(-), 336(-), 528(+), 844(+), 2260(+), 3071(+), 3105(+),	783(+), 1169(-), 1255(-), 1506(-), 1967(+), 1972(+),
NONAMERATH4	-	-	-	-	-	-	-	-	-	-	-	799(-),	-	-	-	-	-	-	-	-	-
NONAMERMOTIFTAH3H4	-	-	-	-	-	-	-	-	54(+),	-	-	-	-	-	-	-	-	-	-	-	-
NRRBNEXTA	-	-	-	-	-	-	-	-	-	1441(-),	-	-	-	-	-	-	1665(-),	-	-	-	-
NTBBF1ARROLB	366(-), 584(-), 1778(-),	-	-	1159(-),	1203(+),	1143(+), 1190(+), 1371(+), 1396(+), 1554(-),	1098(-), 1895(+),	244(-),	903(+), 1251(-),	511(-), 1791(+),	-	-	31(+), 120(+), 477(+), 726(+),	-	-	-	1891(+),	1042(-), 1460(-), 1716(+),	1003(-), 1679(+), 1721(+),	100(-), 117(-), 1824(+),	-
O2F2BE2S1	-	-	-	-	-	-	-	-	-	-	-	1236(+),	-	-	-	-	-	-	-	-	-
OCTAMERMOTIFTAH3H4	-	1813(+),	1890(+),	-	-	-	-	-	-	-	-	-	-	-	-	-	-	-	-	-	-
OCTAMOTIF2	-	1946(-),	1832(-),	-	-	-	-	-	-	-	-	-	-	-	-	-	-	-	-	-	-
OSE1ROOTNODULE	1950(-),	-	369(-),	1984(+),	-	14(-), 697(+), 1223(+),	985(-), 1056(+), 1403(-), 1935(+),	405(-),	665(-), 1569(+),	311(-), 598(-), 1114(+), 1551(-),	-	129(+), 189(+),	114(-), 224(-), 1696(-),	586(+),	1594(-), 1960(+), 1968(+),	-	1139(+), 1584(+), 1903(-),	440(+), 518(+),	1043(-),	578(-), 1913(-),	-
OSE2ROOTNODULE	741(+), 966(+),	199(+), 673(+), 1142(+), 1850(+),	283(-), 291(+), 599(-), 604(-), 713(+),	400(-), 473(-), 546(-), 750(-), 1325(-), 1351(+), 1368(+), 1865(+), 1953(+),	1089(-), 1665(+), 1978(-),	428(-), 457(+), 851(+), 911(-),	1010(+), 1072(+),	193(-), 643(+), 834(+), 892(+), 1018(-), 1192(+), 1492(-), 1580(-), 1949(-),	1429(+),	1210(+), 1709(+),	234(+), 243(+), 267(+), 652(-), 1363(-), 1378(-), 1385(-), 1397(-), 1771(-),	405(+), 521(-), 720(+), 1031(-), 1049(+), 1264(+), 1585(-), 1841(-),	165(+), 1319(+),	-	351(-), 662(-), 868(-), 1456(-), 1468(+),	197(-), 248(-), 272(-), 332(+), 527(-), 1196(-), 1203(-), 1379(+), 1451(-), 1872(+),	240(+), 1826(+), 1856(+),	155(-), 186(-), 214(-), 819(+), 992(+),	94(-), 138(+), 346(-), 471(+), 682(+), 796(-), 1577(+), 1603(+), 1691(-), 1739(+),	197(-), 336(-), 528(+), 844(+), 2260(+), 3071(+), 3105(+),	783(+), 1169(-), 1255(-), 1506(-), 1967(+), 1972(+),
P1BS	41(-), 41(+), 1421(-), 1421(+), 1504(-), 1504(+),	833(-), 833(+),	-	-	168(-), 168(+),	-	-	-	-	-	1972(-), 1972(+),	-	81(-), 81(+),	-	-	-	1572(-), 1572(+),	-	-	-	-
PALBOXAPC	-	1458(-), 1480(+),	-	1807(+),	1471(-), 1585(+),	-	387(+), 688(-),	-	295(+),	1941(-),	626(+), 1954(-),	1172(-), 1353(+),	-	-	-	-	-	1484(+), 1608(-),	1641(-),	-	1154(-), 1273(+), 1657(-),
PALBOXLPC	-	-	-	-	-	-	-	-	-	-	-	-	-	-	-	1159(+),	-	1927(+),	1758(-),	-	-
PALBOXPPC	-	-	-	-	-	-	-	-	-	-	-	-	1174(+), 1847(-),	-	-	-	1120(-),	-	-	-	-
PIATGAPB	-	-	-	-	-	-	-	-	-	-	-	-	-	-	-	-	-	-	1019(-), 1019(+),	-	-
POLASIG1	92(+), 560(-), 1544(-), 1903(+),	803(+), 826(+), 1022(+), 1116(+), 1127(+), 1160(+),	-	417(+), 496(-), 722(-), 943(+), 1501(+),	1465(-),	654(-), 983(-), 1284(+), 1445(-), 1505(+),	1709(-), 1897(-),	122(-), 181(-), 242(+), 720(+), 842(+), 993(+), 1449(-), 1561(-), 1672(+), 1676(+), 1894(+),	613(-), 825(-), 908(+), 1224(-),	574(-), 644(+), 1060(+), 1498(-), 1888(+),	1373(+), 1790(+),	295(+),	487(+), 836(-), 1135(+), 1502(-), 1545(+), 1672(+),	305(+),	705(-), 1164(-),	783(+), 1054(-), 1077(+), 1104(+), 1130(-), 1140(+), 1369(+), 1682(+), 1688(+), 1718(+), 1739(-),	774(-), 1198(-), 1313(+), 1372(-),	115(+), 313(+), 359(-), 485(-), 544(+), 632(-), 717(+), 722(+), 748(+), 753(+), 1073(-),	1146(+), 1541(+),	1722(-), 2355(-), 2904(-),	455(+), 1537(-),
POLASIG2	1138(+),	462(-), 546(-), 1017(+), 1173(+),	-	-	-	1064(-),	1052(+), 1455(+),	725(+), 1310(+),	-	1018(+),	-	-	969(-), 1101(-),	-	1060(-), 1102(-),	-	-	648(+), 1400(-), 1424(-),	-	224(-),	1612(-),
POLASIG3	723(-), 1791(-),	-	177(-),	382(+), 1913(-),	1003(+), 1451(+), 1635(-),	1456(+), 1490(+), 1519(+), 1533(+),	1862(+),	1765(-), 1768(-), 1771(-), 1774(-),	606(-), 609(-), 950(+), 957(-), 1227(-), 1271(-), 1475(-),	531(-), 534(-), 690(-), 1144(+), 1171(+), 1175(-), 1451(+), 1952(-),	-	-	140(+), 454(-), 1727(-), 1970(+),	1457(+),	860(+), 937(+),	381(+), 764(-), 1329(-), 1835(+),	735(-),	112(+), 372(+), 628(-), 726(+), 729(+), 1250(-),	-	2251(+),	310(-), 452(+), 1576(-), 1616(-),
POLLEN1LELAT52	60(+), 66(+), 74(+), 1075(+), 1184(+), 1351(+), 1401(-), 1467(-), 1490(+), 1615(+), 1629(-), 1955(-), 1968(+),	450(-), 469(-), 847(+), 906(+), 978(+), 1032(-), 1202(+), 1232(+), 1371(+), 1466(+), 1837(-), 1862(-),	243(-), 584(+), 910(+), 983(-), 992(-), 1298(-), 1659(-), 1841(-), 1927(-),	115(+), 252(-), 378(+), 713(-), 753(+), 899(-), 1657(+), 1702(-),	794(+), 799(+), 995(+), 1009(+), 1215(-), 1479(+), 1502(+), 1808(-),	114(-), 228(-), 407(+), 420(+), 431(+), 491(-), 591(-), 888(+), 952(-), 1037(-), 1516(+), 1614(+), 1658(-), 1777(+), 1977(-),	782(-), 1007(-), 1497(+), 1620(-), 1663(-), 1793(-), 1906(+), 1911(+), 1953(+), 1959(+), 1984(+),	85(-), 944(+),	430(-), 434(-), 472(-), 482(-), 875(+), 999(+), 1051(-), 1065(+), 1144(+), 1885(+), 1971(+), 1993(+),	168(-), 260(-), 382(-), 409(-), 504(+), 555(+), 580(+), 630(-), 735(+), 1159(+), 1859(+),	270(-), 519(-), 1369(+), 1381(+), 1391(+), 1988(-),	80(-), 573(+), 882(-), 925(+), 1037(-), 1052(-), 1405(-), 1566(+), 1869(-),	9(+), 158(-), 197(-), 245(-), 1551(-), 1612(+), 1646(+),	539(-), 1073(-), 1224(+), 1270(+), 1330(+), 1514(+), 1904(+),	515(-), 600(-), 618(-), 767(-), 803(-), 847(-), 1054(-), 1124(-), 1151(-), 1573(-), 1623(+), 1641(+), 1669(-), 1984(+),	14(+), 179(-), 230(-), 416(-), 420(-), 717(+), 821(-), 892(+), 947(+), 952(-), 961(+), 1447(+),	453(-), 1204(-), 1703(-), 1955(-),	65(-), 234(+), 799(+), 989(-), 1325(+), 1646(+),	126(-), 858(+), 919(-), 1048(-), 1341(-), 1379(-),	4(+), 48(+), 207(+), 238(-), 394(+), 522(+), 1075(+), 1132(+), 1433(+), 1770(-), 1894(+), 2767(+), 3173(-),	201(-), 1988(-),
POLLEN2LELAT52	-	-	-	-	-	-	-	-	-	-	-	-	-	987(+),	-	1964(+),	-	-	-	-	-
PREATPRODH	-	1910(-),	-	340(+), 843(-), 972(+),	32(+),	-	-	-	884(-),	813(+),	-	-	-	1403(-),	-	556(-),	570(-), 1498(-),	1127(+),	1242(-),	752(+), 1815(+),	-
PRECONSCRHSP70A	873(-),	266(+), 276(-), 338(-), 1374(-), 1652(-),	1057(-), 1379(-), 1397(-), 1496(-), 1536(-),	1758(-), 1766(-),	457(+), 460(-), 813(-), 843(+), 1784(+),	838(-),	334(+), 554(-), 598(+), 744(+),	1156(+), 1677(-), 1767(-), 1812(-),	385(-), 1227(-),	-	673(-), 901(-), 946(-), 1218(-), 1386(-), 1485(-),	52(-), 100(+), 578(-), 602(-), 997(+), 1824(+),	769(+),	853(-), 951(-), 1201(+), 1447(-),	195(+), 321(+), 1803(-),	-	312(-), 346(-), 567(+), 610(-), 743(+), 793(+), 832(+), 835(-), 886(-), 918(+),	-	1236(+),	1460(-), 1565(+),	830(-), 945(-), 1007(-),
PROLAMINBOXOSGLUB1	-	-	648(+),	-	-	459(-),	-	48(-),	-	-	-	-	1352(+),	-	-	-	1828(-),	128(-),	-	-	-
PROXBBNNAPA	-	-	-	-	-	-	-	-	379(-),	-	-	-	789(+), 1180(+), 1247(+),	-	-	-	1511(+),	-	-	-	-
PYRIMIDINEBOXHVEPB1	-	-	-	-	-	-	1930(-),	-	1950(+),	275(-),	-	-	-	-	-	-	-	1166(+),	-	-	-
PYRIMIDINEBOXOSRAMY1A	557(+), 1935(+),	432(-), 623(-), 1073(-), 1994(+),	-	167(+), 642(+),	-	225(+), 1973(+),	797(+), 1156(+),	965(+), 1317(-), 1897(-),	1395(-),	1023(-), 1750(+), 1893(-),	19(-), 1614(-),	298(-), 1613(+),	-	1078(+), 1110(+), 1287(-),	673(+), 1121(+), 1148(+),	-	74(+), 1813(-),	589(+),	739(+),	7(-), 624(+), 688(-), 819(-), 1718(+), 1927(-), 1978(+),	-
QARBNEXTA	1450(+),	-	-	-	1108(+),	-	1575(+),	-	-	-	-	330(+),	-	-	-	-	-	-	-	-	175(+),
QELEMENTZMZM13	-	1277(-),	633(+),	837(+),	-	453(-), 1163(-),	-	-	-	-	-	-	-	-	-	1729(+),	-	53(+),	1726(+), 1895(-),	1783(-),	9(+), 716(-),
RAV1AAT	161(+), 350(-), 530(-), 633(+), 681(-), 684(-), 691(+), 871(-),	93(+), 203(-), 246(-), 259(-), 410(-), 644(-), 888(-), 1239(+), 1282(-), 1841(-),	182(-), 521(+), 757(-), 881(-), 1772(-),	62(-), 441(-), 529(+), 857(-), 1387(-),	507(-), 1067(-), 1130(+),	271(+), 536(-), 882(-), 1018(-), 1269(+),	250(-), 471(-), 901(+), 1394(+), 1465(+), 1579(-),	25(-), 62(+), 668(-), 762(-), 976(+), 987(+), 1241(+), 1656(-), 1750(+),	373(+), 450(-), 501(-), 711(+), 1317(-), 1358(-), 1361(-), 1638(+),	885(-), 1139(+), 1730(-),	616(+),	240(-), 336(-), 888(+), 1437(+), 1538(-), 1634(-), 1729(+),	48(-), 305(+), 602(+), 1075(-), 1853(-),	377(-), 549(+), 649(-), 652(-), 655(-), 777(-), 850(+),	888(+), 1138(+),	799(-), 1172(+), 1394(+),	633(+), 1059(+), 1083(+), 1119(-), 1126(-), 1263(+), 1490(-), 1531(-),	700(+), 961(+), 1100(-), 1196(-),	827(-), 835(+), 1071(+),	232(+), 799(+), 1449(-), 1761(-), 2516(-), 2674(-), 2779(+),	26(+), 179(-), 1268(-), 1465(-), 1587(-),
RAV1BAT	-	-	1189(+), 1309(+),	878(-),	1737(-), 1968(-),	219(-),	25(-),	-	-	103(+),	971(-), 1866(-),	-	-	23(-), 102(-), 1707(+),	279(-),	1516(-),	1937(-),	-	1802(+),	1393(+), 1532(+), 1636(-),	186(-), 569(+),
RBCSCONSENSUS	1366(-),	-	-	186(+), 634(-),	1935(-),	658(-),	1344(+),	-	-	-	-	-	1524(+),	1606(-),	931(+),	-	243(-), 616(-), 1562(+), 1683(+),	106(+),	-	2370(+),	1797(-),
REALPHALGLHCB21	1604(+),	61(-), 146(-), 537(+), 1236(+),	1536(-), 1649(-),	992(+), 996(+), 1000(+), 1496(+),	218(-), 1828(-),	479(-), 1578(-),	95(-), 511(-), 941(-), 1637(-),	170(-), 358(-), 764(-),	329(-), 355(-), 1870(+), 1976(+),	-	613(+),	1831(+),	786(+), 1244(+), 1848(-),	421(+), 1301(+),	419(-), 971(-), 1833(+),	1108(+), 1585(+), 1957(+),	747(-),	134(+), 1351(+), 1379(-), 1497(+),	829(-), 1570(+),	771(+), 1055(+), 2276(-),	1881(-),
REBETALGLHCB21	-	-	-	-	171(-),	547(+),	-	-	-	-	-	1098(+),	660(-),	-	-	-	-	-	753(+), 1790(+),	-	-
RHERPATEXPA7	907(-),	742(-), 1497(-), 1555(-),	435(+),	12(+),	463(+), 524(+), 901(-), 937(-), 1121(+), 1365(+), 1510(+),	153(-), 301(+), 1185(+), 1791(+), 1839(+), 1841(-), 1895(+),	1721(-), 1732(-),	1862(+),	121(-), 1964(-),	1662(+), 1764(+),	174(+), 487(+), 889(-), 1018(+),	556(+),	345(+), 410(-), 1261(-),	171(-), 789(-), 1122(-), 1664(-), 1677(-),	1917(-),	-	43(+), 500(-), 1268(-),	451(-), 925(+),	42(-), 80(+), 228(-), 258(-), 1023(+), 1263(+), 1336(+), 1924(-),	1100(-), 1579(+), 1774(+), 1776(-), 2015(-), 2911(-),	-
ROOTMOTIFTAPOX1	27(-), 42(-), 195(+), 526(+), 1331(-), 1332(+), 1731(-), 1789(+), 1799(-), 1800(+), 1840(+),	46(-), 712(+), 1386(-), 1538(+),	491(-), 740(+), 979(-), 980(+),	177(-), 178(+), 221(-), 227(-), 228(+), 424(-), 762(-), 763(+), 1144(+), 1765(-), 1766(+),	1074(-), 1306(+), 1633(+),	255(+), 550(+), 604(-), 866(+), 891(-), 962(+), 1090(-), 1091(+), 1121(-), 1124(+), 1540(+),	1079(+), 1134(-), 1242(+), 1249(-), 1250(+), 1306(-), 1444(-), 1445(+),	253(-), 254(+), 791(-), 1233(-), 1299(-), 1418(-), 1991(+),	653(+), 822(+), 840(-), 879(-), 1096(-), 1097(+), 1170(+), 1496(+), 1667(+), 1792(-),	154(+), 281(-), 288(+), 348(+), 558(-), 585(-), 586(+), 637(+), 648(-), 649(+), 672(+), 688(+), 752(-), 753(+), 763(+), 866(-), 896(-), 1130(+), 1370(-), 1417(-), 1529(+), 1569(-), 1570(+), 1608(-), 1613(+), 1622(-), 1625(+), 1739(-), 1740(+), 1850(-), 1851(+),	93(+), 1532(-),	362(+), 383(-), 863(+), 1507(-),	82(-), 83(+), 96(-), 99(+), 155(+), 189(+), 258(+), 468(-), 471(+), 811(-), 896(-), 903(-), 979(-), 1095(+), 1454(+), 1482(+), 1517(+), 1621(-), 1622(+), 1721(-),	679(-), 944(-),	748(+), 791(+), 797(+), 965(-), 968(+), 984(-), 1113(+), 1193(+), 1209(+), 1221(-), 1319(-), 1489(-),	133(+), 427(-), 490(+), 496(-), 497(+), 510(+), 656(+), 749(-), 752(+), 806(-), 807(+), 980(-), 987(+), 1422(+), 1529(+), 1554(+),	12(-), 264(-), 267(+), 445(+), 613(+), 764(+), 1099(+), 1257(-), 1465(+), 1722(-), 1796(-), 1879(+), 1968(-),	492(+), 653(-), 662(-), 792(+), 985(+), 1096(+), 1107(-), 1368(-), 1472(-), 1513(-), 1528(-), 1573(-),	1410(+), 1486(+),	405(-), 406(+), 1842(+), 1849(+), 2306(-), 2307(+), 2600(+),	532(-), 1534(+),
RYREPEATBNNAPA	1(+), 1509(-),	242(-), 767(-), 769(+), 771(-), 1105(+),	148(-), 210(+),	1299(+), 1301(-),	904(-),	338(+), 462(-),	417(-),	-	-	-	1103(+),	1387(+),	65(+), 627(+), 841(-), 921(+), 1048(-), 1350(+),	484(+), 1050(-), 1319(-), 1321(+),	-	312(-), 314(+), 316(-),	-	461(+),	-	3084(+),	603(-),
RYREPEATGMGY2	1(+), 1508(-),	241(-), 769(+), 770(-),	210(+),	1299(+), 1300(-),	-	-	-	-	-	-	-	-	65(+), 627(+),	1318(-),	-	311(-), 314(+), 315(-),	-	-	-	-	-
RYREPEATLEGUMINBOX	1(+), 1508(-),	241(-), 769(+), 770(-), 1105(+),	147(-), 210(+),	1299(+), 1300(-),	903(-),	-	-	-	-	-	1103(+),	1387(+),	65(+), 627(+),	484(+), 1049(-), 1318(-),	-	311(-), 314(+), 315(-),	-	-	-	3084(+),	-
RYREPEATVFLEB4	-	769(-), 769(+),	-	1299(-), 1299(+),	-	-	-	-	-	-	-	-	-	-	-	314(-), 314(+),	-	-	-	-	-
S1FBOXSORPS1L21	146(+),	-	197(-),	-	-	711(-),	374(-),	1964(+),	758(+), 1614(-),	1331(-), 1378(-), 1429(-),	-	24(+), 430(-),	1975(-),	-	908(-),	101(-), 1166(-),	1343(+),	-	-	372(-),	-
S1FSORPL21	-	-	195(-),	-	-	-	-	-	-	-	-	-	1973(-),	-	906(-),	-	-	-	-	-	-
SBOXATRBCS	-	-	-	-	-	-	-	-	-	-	-	-	-	-	-	-	-	-	-	-	1144(-),
SEBFCONSSTPR10A	-	-	-	2(-), 1429(-), 1978(-),	-	124(+),	1820(-),	1365(-),	1075(+),	-	-	1547(+), 1636(+),	1836(+),	1690(+),	-	-	336(+),	190(-),	67(+), 323(-), 485(-),	2294(-),	18(+),
SEF1MOTIF	1800(+),	-	-	223(-),	-	255(+),	-	249(-),	822(+),	644(-),	-	362(+),	99(+),	-	961(-),	1422(+),	8(-),	492(+), 649(-),	-	-	1534(+),
SEF3MOTIFGM	1189(+), 1608(+), 1982(+),	577(-), 1269(+),	808(-), 1035(+), 1174(+), 1610(-), 1620(-),	-	802(+), 970(+),	-	1205(-),	846(+),	75(+), 133(-),	1349(+), 1396(+),	-	1528(+),	1323(-),	-	835(+),	-	-	248(-), 1911(+),	-	2349(-),	-
SEF4MOTIFGM7S	1678(+), 1887(+), 1929(-), 1990(-),	727(+), 1129(-), 1176(-), 1193(+),	191(-), 626(+), 1599(+),	725(+), 1108(-), 1154(+), 1607(-), 1672(+),	-	1448(+), 1603(-),	1017(+), 1223(+), 1447(+),	128(+), 134(+), 1505(+), 1525(-), 1823(-),	351(+), 564(+), 787(+), 1193(+),	179(-), 1283(+), 1744(-),	1(+),	90(-), 1059(+), 1080(-), 1128(-), 1732(-), 1775(+),	377(+), 457(+), 956(-), 1012(+), 1484(+), 1732(-),	1425(-), 1863(-),	569(+), 785(+),	732(+), 1631(-), 1684(-),	93(+), 353(+), 1114(+),	534(+), 1025(+),	1108(-), 1372(-), 1420(+), 1563(-),	466(-), 923(-), 1276(+), 1862(+), 1943(+), 2352(+), 2656(+),	457(-), 500(-),
SITEIIATCYTC	-	1285(+), 1290(+), 1327(-), 1592(-),	1122(-), 1182(+),	541(-), 874(-),	605(+), 1318(-),	97(+), 1322(-),	117(+), 808(+),	772(-), 1204(+), 1220(+), 1272(+), 1286(+), 1304(-),	-	35(+), 387(-), 1050(-), 1837(-), 1924(+), 1945(-),	1426(-), 1645(+), 1655(+), 1727(+), 1763(-), 1958(-), 1992(+),	1122(+), 1604(+), 1909(-), 1915(-), 1926(-), 1931(-),	1300(+),	19(-), 1509(-), 1563(+), 1579(-),	1627(-),	1948(-),	-	1972(-),	1458(+), 1669(+), 1709(+), 1955(-),	1297(+), 1307(+), 1329(+), 1368(+), 1389(-), 1470(-), 2646(+),	466(+), 468(-), 1392(+), 1526(-), 1557(+), 1600(+), 1602(-), 1937(+), 1944(-),
SITEIIBOSPCNA	-	-	-	522(-),	-	-	-	-	-	-	-	-	-	-	-	-	-	-	-	-	-
SITEIOSPCNA	-	-	-	-	-	-	-	-	-	-	-	-	-	22(+),	-	-	-	-	-	-	-
SORLIP1AT	225(+), 314(+), 911(+), 953(+), 990(-), 1011(+), 1016(+), 1111(-), 1267(-),	660(-), 1559(+), 1758(+),	287(+), 377(+), 483(-),	1920(+),	53(-), 267(+), 1554(+), 1926(-),	599(-),	28(-), 198(-), 234(-), 324(-), 381(+), 693(-), 723(-), 954(-),	689(-), 797(+), 1703(-),	1238(-),	42(-), 1564(+), 1820(+),	169(-), 584(+), 695(+), 1002(+), 1007(+), 1144(-), 1317(+), 1456(+), 1869(-),	304(-), 588(+), 1177(-), 1223(-), 1230(+), 1236(+), 1377(+), 1474(+), 1690(+), 1878(-),	1942(+), 1963(+),	26(-), 33(+), 105(-), 132(+), 175(+), 452(-), 1152(-), 1292(-),	144(+), 525(+), 1892(-),	1927(-),	69(+), 1219(+),	1285(-),	46(+), 300(-), 544(+), 556(+), 567(+), 874(+), 1782(-), 1849(-),	435(+), 1996(-), 2976(-),	369(-), 380(-), 410(-), 421(-), 481(+), 567(+), 682(-), 709(+), 775(-), 885(+), 931(+), 969(-), 1200(-), 1236(-), 1331(+), 1446(+), 1638(+), 1649(+), 1690(+),
SORLIP2AT	-	1291(+),	1121(+), 1122(-), 1138(+), 1139(-), 1183(+), 1184(-),	-	606(+),	498(+),	220(-),	620(+), 1198(+), 1205(+), 1221(+), 1222(-), 1266(-), 1304(-),	439(-), 1121(-),	1837(-), 1925(+), 1926(-), 1945(-),	1332(-), 1646(+), 1656(+), 1854(-), 1958(-),	1605(+), 1926(-),	-	19(-), 796(+), 1055(-), 1185(-), 1509(-), 1536(+), 1564(+), 1579(-),	578(+),	-	-	1953(-), 1971(+), 1972(-),	627(+), 1670(+), 1710(+), 1711(-), 1954(+), 1955(-),	1308(+), 1330(+), 1344(+), 1369(+), 1389(-), 1423(+), 1642(+), 2084(+), 2196(-), 2404(-), 2647(+),	467(+), 468(-), 541(+), 542(-), 866(+), 1393(+), 1394(-), 1525(+), 1526(-), 1558(+), 1559(-), 1601(+), 1602(-), 1938(+), 1939(-), 1944(-),
SORLIP5AT	-	-	-	-	-	-	1814(+),	-	-	-	-	1885(-),	-	-	-	-	-	-	-	-	654(-),
SORLREP4AT	-	-	-	-	-	-	-	-	-	-	-	987(-),	-	-	-	-	-	-	-	-	-
SP8BFIBSP8BIB	-	82(+), 1966(+),	-	-	-	285(-), 517(-), 875(-),	-	438(+), 572(+),	-	-	-	-	-	754(+),	565(+),	350(+), 724(-), 811(+),	1165(-),	-	-	3003(-),	-
SPHCOREZMC1	-	-	-	1297(+),	-	-	-	-	-	-	-	-	-	-	-	-	-	-	-	-	-
SREATMSD	-	-	8(-), 707(+),	-	882(-), 1034(+),	3(-),	-	-	1213(-),	304(-), 1439(+),	-	1452(+),	-	1115(+),	1228(-),	-	159(-), 260(-),	1669(+),	-	2845(+),	-
SURE1STPAT21	1965(+),	-	-	-	1006(+),	-	-	-	-	-	-	-	-	-	802(-),	-	-	-	-	-	-
SURE2STPAT21	-	-	-	-	-	-	-	1529(+),	1555(+),	1667(-),	-	-	-	-	-	-	-	-	-	-	-
SURECOREATSULTR11	-	394(-), 1956(-),	265(-), 314(-), 535(-), 1935(+),	2(+), 1306(-), 1429(+), 1978(+),	354(-), 365(-), 1571(+),	126(-), 849(-), 1836(-), 1969(-),	896(-), 1972(+),	-	261(-), 809(+), 1077(-), 1961(-),	498(-),	789(-), 1327(-), 1437(-), 1777(+), 1877(+),	871(-),	1408(+), 1996(-),	1692(-),	1758(+),	-	338(-), 1447(+),	190(+), 1924(-),	323(+), 981(+),	917(+), 1204(-), 1240(-), 1541(-), 1556(+), 1673(-), 2002(-), 2031(+), 3069(-), 3180(-),	20(-), 397(-), 975(-), 1662(+),
SV40COREENHAN	-	-	-	-	-	148(+),	650(+), 665(+),	938(+),	-	-	275(-),	1746(-),	1956(+),	976(-), 984(-),	-	-	1663(-),	-	-	-	989(+),
TAAAGSTKST1	246(-), 366(+), 584(+), 1141(+), 1778(+),	52(+), 564(+), 588(+), 844(+), 875(+),	371(-),	537(-), 916(+), 1132(-), 1159(+), 1323(+),	1204(-),	92(-), 594(-), 611(-), 862(-), 1144(-), 1191(-), 1372(-), 1397(-), 1485(+), 1554(+),	987(-), 1055(+), 1098(+), 1405(-), 1458(+), 1478(-), 1896(-),	244(+), 292(+), 407(-), 926(+), 995(+),	904(-), 1251(+),	313(-), 442(+), 511(+), 1047(+), 1779(-), 1792(-),	236(-), 1769(+),	188(+), 526(-), 1029(+),	32(-), 116(-), 121(-), 462(+), 478(-), 489(+), 727(-),	307(+),	820(+), 1278(-), 1523(+),	195(+), 246(+), 1427(+), 1652(+),	346(-), 700(-), 801(-), 1207(-), 1892(-),	517(+), 796(+), 1042(+), 1460(+), 1717(-),	995(+), 1003(+), 1051(-), 1396(-), 1605(-), 1680(-), 1722(-),	100(+), 117(+), 1825(-),	1784(+),
TATABOX2	1802(-),	-	124(+),	223(+), 1691(-),	1263(-),	-	-	-	-	1056(+),	-	364(-),	101(-), 185(-), 1089(-),	-	742(-), 961(+),	-	8(+),	488(-), 664(+), 1559(-),	1590(-),	1836(-),	-
TATABOX3	-	-	-	780(+), 1145(+),	-	-	-	-	601(+),	536(+), 1672(+),	-	497(-),	880(-),	1351(-),	-	626(+), 1283(+), 1284(-), 1530(+),	-	1365(-),	1411(+),	-	-
TATABOX4	1763(+), 1783(-), 1804(-),	-	122(+), 229(-), 1070(+), 1226(+),	647(-), 678(-), 679(+), 1116(-), 1451(-), 1452(+),	-	-	911(+), 1227(-), 1228(+),	-	1155(-), 1156(+),	344(-), 467(-), 858(-), 859(+), 1336(+), 1383(+),	-	111(-), 112(+), 134(-),	276(-), 898(+), 1066(+), 1091(-),	-	744(-),	-	-	655(+), 1113(+),	-	53(-), 56(+), 1838(-), 1845(-),	-
TATABOX5	1676(+), 1792(+),	802(-), 1021(-), 1115(-), 1159(-),	58(+),	381(-), 497(+), 723(+), 755(-), 1500(-), 1914(+),	1002(-), 1426(-),	651(+), 984(+), 1446(+), 1455(-), 1504(-), 1518(-),	1710(+), 1861(-), 1898(+),	182(+), 992(-), 1675(-),	610(+), 614(+), 641(+), 672(-), 826(+), 958(+),	661(+), 691(+), 1059(-), 1143(-), 1152(+), 1170(-),	1372(-), 1393(-),	1866(+),	12(-), 139(-), 327(+), 455(+), 959(-), 1010(+), 1087(+), 1240(-), 1503(+), 1671(-),	-	831(-), 936(-), 1165(+),	17(-), 380(-), 413(+), 1055(+), 1103(-), 1139(-), 1687(-), 1834(-),	721(+), 736(+), 770(+), 1199(+),	111(-), 371(-), 486(+), 543(-), 629(+), 633(+), 721(-), 725(-), 752(-), 1074(+),	1566(-), 1582(-),	21(+), 2905(+),	451(-), 1538(+), 1577(+), 1617(+),
TATABOXOSPAL	-	1019(-),	-	-	-	256(+),	928(-), 1711(+),	183(+), 250(-), 727(-),	532(-), 670(-), 847(-),	1153(+),	-	-	1669(-),	-	-	988(+), 1423(+),	-	493(+), 650(-),	1580(-),	-	-
TATAPVTRNALEU	1803(+),	-	122(-),	646(+), 677(+), 1115(+), 1450(+),	-	-	1226(+),	-	-	859(-), 1336(-), 1383(-),	-	-	275(+), 1090(+),	-	743(+),	-	-	655(-), 1113(-),	-	1837(+),	-
TATCCACHVAL21	-	-	-	-	-	-	-	-	-	1440(+),	-	-	-	-	-	-	1664(+),	1670(+),	-	-	-
TATCCAOSAMY	192(-),	-	7(-),	65(-),	1291(-), 1443(+),	2(-),	-	-	-	1440(+), 1643(-),	-	643(+),	-	-	1227(-), 1531(-),	445(-), 1354(-),	259(-), 1664(+),	1552(+), 1670(+),	-	995(+),	-
TATCCAYMOTIFOSRAMY3D	-	-	6(-),	-	1290(-),	-	-	-	-	1440(+), 1642(-),	-	-	-	-	1226(-),	-	1664(+),	1670(+),	-	995(+),	-
TBOXATGAPB	-	-	778(+),	120(-), 333(-),	1238(+),	-	1750(-),	1057(-),	1710(+),	1872(-),	1702(-),	-	1442(+),	1443(+),	520(+),	674(+), 682(-), 855(+),	1626(+),	127(+),	-	-	-
TCA1MOTIF	-	-	-	1942(+),	-	-	87(+),	-	-	-	-	-	-	-	-	-	-	-	-	-	-
TE2F2NTPCNA	-	-	-	-	-	-	-	1372(-),	-	-	-	-	-	-	-	-	-	-	1936(+),	-	-
TELOBOXATEEF1AA1	-	-	-	-	-	-	-	-	-	-	-	-	-	-	-	-	348(-),	-	-	-	-
TGACGTVMAMY	-	362(+),	-	14(-),	-	-	100(+), 1719(+),	-	1205(-),	-	281(-),	1292(-),	-	689(-),	-	1923(+),	-	530(+),	-	1493(+), 2096(-),	365(+), 417(+),
T/GBOXATPIN2	1450(+),	-	379(-),	-	1108(+), 1122(-), 1511(-),	152(+), 1792(-),	1575(+),	-	-	-	-	330(+), 1692(-),	-	-	-	-	1267(+),	-	1337(-),	-	175(+), 1692(-),
TGTCACACMCUCUMISIN	-	-	-	-	-	-	-	-	-	716(+), 1683(-),	8(-),	-	60(-),	-	-	402(-), 451(+),	-	266(+), 1577(+),	-	2293(-),	-
UP1ATMSD	-	-	-	-	602(-),	-	-	1304(+),	-	-	-	1601(-),	-	-	-	-	-	-	-	1304(-),	-
UP2ATMSD	-	-	-	-	-	508(-),	-	-	-	-	-	-	-	-	457(-),	-	349(-),	-	-	-	-
UPRMOTIFIAT	-	-	-	-	-	-	-	-	-	-	279(+),	-	-	687(+),	-	1923(-),	-	-	-	-	365(-), 417(-),
UPRMOTIFIIAT	944(+),	-	1163(+), 1180(-),	-	1838(-),	-	-	1270(-),	-	-	-	-	-	898(-),	131(+),	-	-	-	1848(-),	2128(+),	-
VOZATVPP	-	1951(-), 1951(+),	-	-	-	-	-	-	-	-	1901(-), 1901(+),	-	-	-	-	-	-	-	-	-	-
WBBOXPCWRKY1	-	1255(-), 1297(-),	1720(+), 1730(+),	564(+),	-	-	-	137(+), 1799(-),	-	-	-	-	1372(-),	-	-	670(+), 679(-), 685(-), 702(+), 851(+), 1593(+), 1730(-),	1152(-),	280(+), 760(-), 1181(-),	1105(-),	-	388(+),
WBOXATNPR1	328(+), 352(+), 495(-), 564(+), 1048(-),	210(+), 931(-), 1256(-), 1298(-), 1307(-), 1408(-),	529(+), 1721(+), 1731(+),	53(-), 194(+), 565(+), 839(-), 1730(+), 1744(+), 1754(-), 1972(-),	384(-), 548(+), 567(-), 1069(+), 1128(-),	246(-), 452(+), 1632(-),	99(+),	138(+), 418(-), 1800(-),	704(-), 1207(-),	6(-), 1137(-),	148(+), 283(-), 1664(+), 1828(+),	1714(-), 1727(-), 1761(-),	19(+), 518(-), 846(-), 1373(-), 1738(+),	114(-), 934(+),	463(+), 876(-), 1710(+),	150(+), 671(+), 680(-), 686(-), 703(+), 835(-), 852(+), 967(+), 1338(+), 1575(+), 1594(+), 1731(-), 1750(-), 1826(+),	424(-), 533(+), 1057(-), 1081(-), 1153(-), 1287(+), 1509(-), 1623(+), 1821(-),	55(-), 101(-), 281(+), 761(-), 914(+), 1182(-), 1269(+), 1410(+),	575(-), 1039(-), 1106(-),	340(-), 445(+), 748(-), 1417(-), 1589(-), 1763(+), 1782(+), 1901(-), 2205(+),	11(-), 389(+), 416(+), 1242(-),
WBOXHVISO1	329(+), 494(-), 506(+), 565(+),	1255(-), 1407(-),	1958(+),	10(-), 123(-), 195(+), 338(+), 1713(+), 1971(-),	30(+), 549(+),	353(+), 753(+), 1250(+), 1369(+), 1631(-),	1679(-),	139(+), 786(+), 1799(-),	220(+), 626(+), 703(-), 1083(-), 1105(+), 1741(-), 1817(+),	5(-), 423(+), 1036(-), 1136(-), 1317(-),	179(-), 763(+), 1446(+), 1665(+),	358(-), 1713(-), 1760(-),	1372(-), 1651(+),	-	875(-), 1711(+),	161(-), 329(+), 595(-), 672(+), 685(-), 704(+), 834(-), 853(+), 968(+), 1250(-), 1266(+), 1275(+), 1339(+), 1475(-), 1576(+), 1676(-), 1749(-), 1827(+),	423(-), 973(+), 1624(+), 1820(-),	677(-), 760(-), 1181(-), 1234(-),	1719(+),	28(+), 175(-), 339(-), 479(+), 710(+), 757(+), 832(-), 939(+), 1265(-), 1429(-), 1475(-), 1700(-), 1764(+), 1900(-), 2971(+),	390(+), 1194(+),
WBOXNTCHN48	467(+), 940(+),	1276(+),	634(-), 1957(+),	123(-),	-	352(+), 1162(+), 1368(+),	1679(-),	785(+),	1816(+),	-	179(-), 762(+), 1445(+),	-	-	291(-),	-	595(-), 1475(-),	972(+),	1234(-),	1718(+), 1727(-), 1894(+),	709(+), 832(-), 938(+), 1429(-),	715(+),
WBOXNTERF3	157(+), 329(+), 353(+), 468(+), 494(-), 506(+), 565(+), 941(+), 1153(-),	1255(-), 1277(+), 1297(-), 1407(-),	634(-), 691(+), 1015(+), 1092(+), 1199(+), 1722(+), 1732(+), 1958(+),	10(-), 123(-), 195(+), 338(+), 566(+), 838(-), 1713(+), 1731(+), 1971(-),	30(+), 493(+), 549(+),	245(-), 353(+), 453(+), 753(+), 1163(+), 1250(+), 1369(+), 1631(-),	1679(-),	139(+), 417(-), 786(+), 1355(-), 1799(-),	220(+), 626(+), 703(-), 1083(-), 1105(+), 1741(-), 1817(+),	5(-), 423(+), 1036(-), 1136(-), 1317(-),	123(-), 179(-), 763(+), 1446(+), 1665(+),	358(-), 1713(-), 1760(-),	560(+), 1372(-), 1651(+),	291(-), 1135(-),	286(+), 875(-), 1385(+), 1711(+),	161(-), 329(+), 595(-), 672(+), 679(-), 685(-), 704(+), 834(-), 853(+), 968(+), 1250(-), 1266(+), 1275(+), 1339(+), 1475(-), 1522(+), 1576(+), 1595(+), 1676(-), 1730(-), 1749(-), 1827(+),	423(-), 973(+), 1152(-), 1494(-), 1624(+), 1820(-),	54(-), 282(+), 677(-), 760(-), 1181(-), 1234(-),	1105(-), 1277(+), 1719(+), 1727(-), 1895(+), 1904(+),	28(+), 175(-), 339(-), 479(+), 710(+), 757(+), 832(-), 939(+), 1265(-), 1429(-), 1475(-), 1487(-), 1588(-), 1700(-), 1764(+), 1783(+), 1900(-), 2575(-), 2971(+),	10(-), 90(+), 390(+), 716(+), 1194(+),
WRKY71OS	37(+), 54(-), 157(+), 329(+), 353(+), 468(+), 487(+), 495(-), 506(+), 565(+), 857(-), 941(+), 1048(-), 1154(-), 1668(-),	211(+), 280(+), 362(+), 931(-), 1256(-), 1277(+), 1298(-), 1307(-), 1408(-), 1500(+),	393(-), 412(-), 530(+), 635(-), 691(+), 1015(+), 1092(+), 1199(+), 1722(+), 1732(+), 1958(+),	11(-), 16(-), 53(-), 124(-), 195(+), 338(+), 566(+), 839(-), 1709(-), 1713(+), 1718(-), 1731(+), 1745(+), 1754(-), 1972(-),	30(+), 63(-), 87(-), 384(-), 493(+), 544(-), 549(+), 567(-), 1070(+), 1128(-),	246(-), 353(+), 453(+), 622(-), 753(+), 1163(+), 1250(+), 1369(+), 1632(-),	86(-), 100(+), 788(+), 1680(-), 1719(+), 1821(+),	41(-), 139(+), 223(-), 418(-), 786(+), 1356(-), 1366(+), 1800(-), 1847(-),	220(+), 626(+), 704(-), 1084(-), 1105(+), 1207(-), 1742(-), 1817(+),	6(-), 423(+), 717(-), 1037(-), 1137(-), 1220(-), 1303(-), 1318(-), 1685(+),	10(+), 53(-), 124(-), 149(+), 180(-), 210(-), 283(-), 332(-), 441(+), 763(+), 853(-), 859(-), 1416(+), 1446(+), 1573(+), 1665(+), 1691(+), 1829(+),	104(+), 184(-), 227(+), 359(-), 1294(-), 1542(-), 1549(-), 1638(-), 1714(-), 1727(-), 1761(-),	20(+), 62(+), 172(-), 518(-), 560(+), 713(-), 846(-), 1127(+), 1277(+), 1373(-), 1651(+), 1739(+), 1838(-),	114(-), 292(-), 691(-), 792(+), 923(+), 935(+), 1034(-), 1136(-), 1649(+),	24(+), 286(+), 464(+), 530(+), 876(-), 1385(+), 1711(+), 1857(+),	91(-), 118(-), 151(+), 162(-), 329(+), 404(+), 452(-), 596(-), 672(+), 680(-), 686(-), 704(+), 835(-), 853(+), 968(+), 1251(-), 1266(+), 1275(+), 1339(+), 1476(-), 1513(+), 1522(+), 1567(+), 1576(+), 1595(+), 1677(-), 1731(-), 1750(-), 1827(+), 1923(+),	424(-), 534(+), 673(+), 913(-), 954(-), 973(+), 1057(-), 1081(-), 1153(-), 1288(+), 1495(-), 1509(-), 1624(+), 1758(-), 1821(-), 1941(+),	55(-), 101(-), 203(+), 267(-), 282(+), 530(+), 678(-), 761(-), 915(+), 931(-), 1182(-), 1235(-), 1270(+), 1411(+), 1578(-), 1944(+), 1981(-),	63(-), 69(-), 457(-), 486(+), 514(-), 575(-), 623(+), 1039(-), 1106(-), 1277(+), 1655(+), 1719(+), 1728(-), 1840(-), 1895(+), 1904(+), 1964(-),	28(+), 176(-), 340(-), 446(+), 479(+), 710(+), 748(-), 757(+), 833(-), 939(+), 1266(-), 1364(-), 1398(-), 1417(-), 1430(-), 1476(-), 1488(-), 1493(+), 1537(-), 1589(-), 1633(+), 1669(-), 1701(-), 1755(+), 1764(+), 1783(+), 1901(-), 1910(-), 2098(-), 2206(+), 2295(+), 2576(-), 2699(+), 2971(+),	11(-), 51(-), 90(+), 365(+), 390(+), 417(+), 477(-), 553(-), 716(+), 1194(+), 1217(+), 1242(-), 1516(+), 1593(+),
WUSATAg	-	943(+),	-	-	-	-	-	-	-	-	-	-	-	-	-	-	1604(-),	409(+),	-	-	-
XYLAT	-	-	-	-	-	-	-	-	-	-	-	-	-	-	1619(+), 1941(+),	-	-	-	-	-	-
ZDNAFORMINGATCAB1	-	114(+),	-	-	775(+),	-	-	-	-	-	-	-	-	-	-	-	-	-	-	-	-
- Not present
