# Supplementary material for: Structure, organization and evolution of ADP-ribosylation factors in rice and foxtail millet, and their expression in rice
Source: Sci Rep. 2016 Apr 21;6:24008. doi: 10.1038/srep24008 (PMC4838888; doi:10.1038/srep24008)
Supplement: Supplementary Dataset 4 [file srep24008-s5.xls]

## Sheet: Sheet1
Supplementary Table S4. Cis-regulatory elements present in the promoter region of SiARF and SiARL genes.
Cis- Acting Element	SiARF3	SiARFA1a	SiARFA1b	SiARFA1c	SiARFA1d	SiARFA1e	SiARFA1f	SiARFB1a	SiARFB1b	SiARFB1c	SiARFB1d	SiARFC1	SiARFD1	SiARLA1a	SiARLA1b	SiARLA1c	SiARLA1d	SiARLA1e	SiARLA1f	SiGB1a	SiGB1b	SiTTN5a	SiTTN5b
-10PEHVPSBD	-	1101(+), 1452(-), 1531(-),	1126(+),	1061(+),	-	-	1279(+), 1664(+),	311(-), 1344(+), 1981(-),	51(-), 230(-), 1315(-), 1891(+),	-	1958(+),	-	1317(+), 1867(+),	-	-	1073(-),	559(+), 672(+), 1183(+),	472(-),	144(+), 735(-),	613(+),	-	1383(-),	-
2SSEEDPROTBANAPA	-	-	-	-	856(-), 1196(-), 1549(+),	-	1546(+), 1771(+),	1805(+),	-	-	166(-),	1109(-), 1442(+),	-	279	-	-	-	1085(-), 1407(+),	1748(-),	-	-	140(-),	-
-300CORE	-	-	-	1023(-),	-	-	-	-	-	-	-	-	451(+),	-	-	-	608(+),	292(+),	-	-	-	-	1306(-),
-300ELEMENT	541(-), 1239(+),	-	461(-), 1072(+), 1087(-), 1104(-), 1149(-), 1858(-),	477(-),	164(-), 1812(+),	-	459(-),	276(-), 536(+),	1030(-), 1785(+),	1647(+),	-	1568(+),	451(+), 646(+), 697(+),	-	-	764(-), 948(-), 1228(+), 1395(-),	63(-),	1680(-),	179(-), 496(-), 1639(+),	1357(-), 1573(+),	26(-), 826(-), 1364(-), 1420(+), 1492(-),	-	293(+), 431(-),
-300MOTIFZMZEIN	-	-	-	-	-	-	-	-	-	-	1350(+),	-	-	-	-	-	-	1784(-),	-	-	-	-	-
AACACOREOSGLUB1	1909(+),	-	1164(-),	-	261(-),	1685(-),	1053(-),	-	-	-	-	613(-), 653(+), 894(+), 1031(+),	777(-),	-	919(-),	-	1971(+),	-	-	-	1211(+),	-	-
AAGACGTAGATACL12	-	-	-	-	-	-	-	-	-	-	-	-	-	-	-	-	-	753(-),	1043(+),	-	-	-	-
ABREATCONSENSUS	-	-	-	-	-	-	-	-	-	-	-	-	-	-	-	-	-	-	7(-),	-	-	-	-
ABREATRD22	-	-	-	-	-	-	-	-	-	-	-	-	-	-	-	-	1572(-),	-	-	-	-	-	-
ABRELATERD1	264(+), 607(-), 748(-), 749(+),	212(-), 429(-), 430(+), 523(+), 558(+), 1579(+),	1586(-),	815(-), 816(+),	1776(-), 1777(+), 1840(-), 1892(-), 1893(+), 1936(-), 1937(+),	532(-), 533(+), 716(+), 1269(-),	1775(-), 1904(-), 1905(+),	1629(-), 1630(+), 1865(-),	935(-), 1435(+), 1665(-),	261(+), 653(+), 1020(+), 1357(-),	1101(-), 1102(+), 1107(-),	374(+), 382(-),	-	1389	355(-), 805(+), 1433(-), 1434(+), 1913(-),	1721(+),	1339(-), 1575(-), 1576(+),	806(+), 942(-), 981(-), 1716(-),	9(-), 344(+), 1994(-),	926(-), 927(+), 1845(+),	665(-), 666(+), 1970(-),	1703(+),	847(+),
ABREMOTIFAOSOSEM	-	-	-	-	-	-	-	-	-	-	-	-	-	-	-	-	-	-	-	-	-	1702(+),	-
ABREOSRAB21	-	1579(+),	-	-	-	529(-),	-	-	-	1354(-),	-	-	-	-	48(-),	-	-	806(+),	-	927(+),	-	1337(-), 1341(+),	-
ABRERATCAL	748(+),	428(-), 429(+), 882(-), 1583(-),	332(-), 1316(-), 1818(+),	814(-), 815(+), 1792(-),	1765(-), 1775(-), 1776(+), 1839(-), 1891(-), 1892(+), 1936(+),	531(-), 532(+), 1268(-), 1975(-),	1228(+), 1903(-), 1904(+),	1531(-), 1629(+),	1684(+), 1899(-),	260(+),	1100(-), 1101(+), 1876(-),	-	1436(-),	1388	788(-), 1195(+), 1432(-), 1912(-),	-	1574(-), 1575(+),	805(+),	1843(-),	925(-), 926(+), 1560(-),	664(-),	-	437(+), 846(+), 1698(+),
ACGTABOX	852(-), 852(+),	48(-), 48(+), 196(-), 196(+), 274(-), 274(+),	1634(-), 1634(+),	-	-	-	-	-	-	1127(-), 1127(+), 1544(-), 1544(+),	-	-	-	-	-	-	-	48(-), 48(+),	1806(-), 1806(+),	-	-	-	-
ACGTABREMOTIFA2OSEM	-	-	-	816(+),	-	-	-	-	933(-),	261(+),	-	374(+),	-	-	1911(-),	1721(+),	-	-	7(-), 344(+), 1992(-),	-	-	1703(+),	-
ACGTABREMOTIFAOSOSEM	-	-	-	-	-	-	-	-	-	-	-	-	-	-	-	-	-	-	-	-	-	1702(+),	-
ACGTATERD1	118(-), 118(+), 264(-), 264(+), 512(-), 512(+), 608(-), 608(+), 749(-), 749(+), 853(-), 853(+),	49(-), 49(+), 197(-), 197(+), 213(-), 213(+), 275(-), 275(+), 430(-), 430(+), 523(-), 523(+), 552(-), 552(+), 558(-), 558(+), 621(-), 621(+), 1579(-), 1579(+), 1859(-), 1859(+),	1587(-), 1587(+), 1635(-), 1635(+), 1691(-), 1691(+), 1701(-), 1701(+),	816(-), 816(+), 859(-), 859(+), 956(-), 956(+),	1777(-), 1777(+), 1841(-), 1841(+), 1893(-), 1893(+), 1937(-), 1937(+),	533(-), 533(+), 688(-), 688(+), 716(-), 716(+), 1270(-), 1270(+), 1588(-), 1588(+),	1444(-), 1444(+), 1776(-), 1776(+), 1905(-), 1905(+),	1377(-), 1377(+), 1630(-), 1630(+), 1814(-), 1814(+), 1866(-), 1866(+),	14(-), 14(+), 936(-), 936(+), 1435(-), 1435(+), 1666(-), 1666(+),	261(-), 261(+), 653(-), 653(+), 1020(-), 1020(+), 1128(-), 1128(+), 1358(-), 1358(+), 1545(-), 1545(+),	1102(-), 1102(+), 1108(-), 1108(+),	374(-), 374(+), 383(-), 383(+), 561(-), 561(+),	169(-), 169(+), 1513(-), 1513(+), 1792(-), 1792(+),	1390	52(-), 52(+), 356(-), 356(+), 805(-), 805(+), 849(-), 849(+), 1434(-), 1434(+), 1914(-), 1914(+),	635(-), 635(+), 1252(-), 1252(+), 1721(-), 1721(+),	1286(-), 1286(+), 1340(-), 1340(+), 1576(-), 1576(+), 1942(-), 1942(+),	49(-), 49(+), 755(-), 755(+), 806(-), 806(+), 943(-), 943(+), 982(-), 982(+), 1717(-), 1717(+), 1775(-), 1775(+),	10(-), 10(+), 344(-), 344(+), 1046(-), 1046(+), 1807(-), 1807(+), 1995(-), 1995(+),	927(-), 927(+), 936(-), 936(+), 1845(-), 1845(+),	666(-), 666(+), 890(-), 890(+), 1971(-), 1971(+),	1341(-), 1341(+), 1432(-), 1432(+), 1703(-), 1703(+),	508(-), 508(+), 847(-), 847(+), 1461(-), 1461(+),
ACGTCBOX	-	-	-	-	-	-	-	1813(-), 1813(+),	-	-	-	-	-	-	848(-), 848(+),	-	-	-	-	-	-	1340(-), 1340(+),	-
ACGTOSGLUB1	-	521(+),	-	-	-	-	-	-	-	-	-	382(-),	-	-	-	-	-	-	-	1843(+),	-	-	-
ACGTTBOX	-	-	-	-	-	1587(-), 1587(+),	-	-	-	-	-	560(-), 560(+),	-	-	-	-	-	-	-	-	889(-), 889(+),	1431(-), 1431(+),	-
AGCBOXNPGLB	-	474(+),	-	1876(+),	-	-	-	-	947(+),	-	157(-),	154(+), 254(+),	-	-	1892(-),	-	-	828(+),	-	1681(+),	-	-	-
AGL2ATCONSENSUS	-	-	-	-	-	-	-	-	-	-	-	-	-	-	-	235(-),	-	-	-	-	-	-	-
AGMOTIFNTMYB2	-	-	-	-	586(-),	-	-	-	502(+),	-	-	-	-	-	-	461(-),	-	-	-	-	1652(-),	-	-
AMMORESIVDCRNIA1	-	-	-	-	-	-	-	1357(+),	-	-	1576(+),	-	-	264	-	-	1697(+),	-	-	-	-	-	-
AMYBOX1	-	-	-	-	-	-	-	782(+), 878(+), 1651(+),	1119(+),	-	-	893(+),	372(-), 1947(-),	-	-	-	231(-), 1457(-),	1438(+),	-	154(+),	596(+), 672(-), 689(+), 926(+),	-	-
AMYBOX2	-	-	-	-	-	1313(-),	-	-	-	-	1462(+),	-	-	1811	-	1614(-),	-	370(+), 543(-), 574(-), 586(-),	1864(+),	-	282(+),	-	1126(-),
ANAERO1CONSENSUS	161(-), 1908(+),	-	1165(-),	105(+), 1583(-),	262(-), 706(-), 731(-),	1276(+),	-	621(+), 1433(-), 1842(+),	-	-	-	428(+), 600(-), 614(-), 652(+), 715(+), 897(+),	1111(-), 1935(-), 1940(-),	-	-	-	1009(+), 1372(-), 1557(-),	-	1716(-),	1333(-),	1210(+),	1513(+), 1899(+),	-
ANAERO2CONSENSUS	-	533(-), 544(-), 1805(+),	755(+),	-	-	26(-),	1508(+),	191(+),	-	121(-), 790(-), 1258(-), 1334(+), 1337(+), 1340(+),	807(-), 1119(-), 1363(+),	134(-), 201(-),	1284(-),	636	98(+), 275(-), 1276(+), 1896(-),	1155(-),	-	-	-	1822(+),	-	11(-), 1609(-),	-
ANAERO3CONSENSUS	-	-	-	-	-	495(+),	590(-),	1021(-),	-	-	-	-	942(+),	-	1040(-),	1632(+), 1773(+),	-	-	-	789(+),	-	-	-
ANAERO5CONSENSUS	-	-	-	-	-	-	-	169(-),	-	-	-	-	-	-	-	-	-	-	-	-	-	-	-
ARE1	-	-	-	-	-	-	-	-	-	-	-	-	-	-	-	-	-	-	-	-	-	-	86(+),
ARFAT	808(-),	-	838(-),	-	-	-	579(-),	11(-),	1804(-),	1409(-),	1598(+),	-	555(+), 666(+), 1453(+),	-	-	496(-),	136(+), 495(+),	336(+), 1635(+),	1687(+),	1085(-),	-	1652(-),	-
ARR1AT	44(+), 88(-), 236(-), 284(+), 291(+), 325(+), 372(+), 385(+), 407(+), 422(-), 489(+), 496(+), 521(+), 599(+), 699(-), 891(+), 942(+), 1023(-), 1139(+), 1342(+), 1564(-), 1657(+), 1930(-),	77(+), 85(-), 597(+), 633(-), 655(+), 911(+), 977(+), 1060(+), 1143(+), 1388(-), 1512(+), 1552(-), 1653(-), 1885(-), 1942(-),	325(-), 472(-), 543(+), 958(+), 976(-), 1081(+), 1114(-), 1253(+), 1488(+), 1536(-), 1568(-), 1630(+), 1696(-), 1737(+), 1782(-), 1802(-),	12(-), 127(+), 255(-), 867(-), 899(+), 941(+), 965(-), 982(-), 1016(-), 1043(-), 1056(-), 1121(+), 1141(+), 1199(+), 1228(-), 1254(-), 1412(-), 1442(+), 1458(+), 1625(+), 1691(-), 1743(-), 1819(-), 1917(+), 1945(-),	72(-), 90(+), 133(+), 190(+), 203(+), 492(+), 533(+), 556(+), 667(-), 911(-), 1059(+), 1081(-), 1088(+), 1324(-), 1366(-), 1390(+), 1403(+), 1605(-),	54(+), 740(+), 766(+), 868(-), 1022(-), 1088(+), 1437(+), 1527(+), 1534(+), 1669(+), 1680(-), 1809(-), 1822(-),	1(-), 317(+), 466(+), 901(-), 947(-), 1349(+), 1393(+), 1502(-), 1584(-), 1602(+), 1762(-), 1829(-), 1844(+), 1964(+),	69(-), 260(+), 271(+), 318(-), 404(+), 499(+), 541(-), 648(-), 690(-), 709(+), 732(-), 824(-), 1070(+), 1168(-), 1294(+), 1451(+), 1455(+), 1657(-), 1735(-), 1778(+), 1876(-), 1898(-), 1921(-),	6(-), 18(+), 321(+), 352(+), 515(+), 536(-), 729(+), 989(+), 1178(+), 1200(-), 1507(+), 1700(+), 1790(-), 1826(+), 1851(-), 1857(-),	1345(+), 1433(-), 1522(-), 1558(-), 1604(-), 1764(-), 1854(+), 1871(-), 1893(-),	63(+), 75(+), 595(-), 850(+), 1324(-), 1358(+), 1428(-), 1510(+), 1616(+), 1744(-), 1760(+),	443(-), 454(+), 798(-), 865(+), 946(+), 1081(+), 1234(-), 1252(-), 1294(-), 1318(+), 1787(+), 1875(-),	90(+), 106(+), 117(+), 286(-), 305(-), 435(+), 473(-), 626(-), 682(+), 757(-), 837(+), 1071(+), 1121(+), 1220(-), 1243(-), 1349(+), 1471(-), 1582(+), 1716(-), 1799(-),	78	283(+), 427(-), 468(-), 554(-), 610(+), 866(+), 875(+), 902(+), 1088(-), 1371(-), 1643(-), 1871(+), 1928(+), 1984(-),	7(+), 176(+), 181(-), 205(+), 247(+), 265(+), 457(+), 472(+), 486(-), 538(-), 693(-), 698(-), 1393(+), 1403(+), 1439(+), 1447(+), 1596(-), 1601(-), 1626(-), 1642(-), 1763(+), 1803(+), 1811(-), 1823(+), 1927(-),	9(+), 79(+), 143(+), 153(-), 298(+), 356(-), 712(-), 781(-), 939(+), 950(+), 1202(+), 1272(+), 1297(-), 1419(-), 1542(+), 1626(+), 1819(+), 1903(-), 1996(-),	12(+), 20(-), 110(-), 125(-), 135(+), 259(-), 570(-), 582(-), 605(+), 657(+), 772(+), 862(-), 877(-), 905(-), 949(-), 1018(-), 1210(-), 1234(+), 1259(-), 1275(+), 1285(+), 1309(+), 1444(-), 1500(+), 1556(-), 1660(+), 1766(-), 1870(-),	1(-), 423(+), 442(+), 453(+), 494(+), 544(+), 552(+), 558(-), 617(+), 626(-), 634(+), 688(+), 858(-), 882(-), 1150(-), 1216(-), 1290(+), 1428(+), 1451(+), 1658(-), 1840(-),	60(+), 469(-), 576(-), 804(-), 976(+), 1230(+), 1282(-), 1346(-), 1531(+), 1546(-),	87(+), 153(-), 518(+), 653(-), 669(+), 1128(-), 1158(+), 1173(-), 1247(+), 1267(+), 1458(-), 1665(+), 1694(-), 1713(-),	117(-), 238(-), 262(+), 304(+), 346(-), 654(+), 670(-), 764(-), 846(+), 863(-), 944(+), 962(-), 1020(+), 1086(+), 1212(+), 1506(+), 1556(+), 1672(-), 1729(+), 1736(+), 1839(-),	165(+), 271(-), 300(+), 382(+), 705(-), 893(-), 908(+), 1069(+), 1209(+), 1250(+), 1566(-), 1937(-),
ASF1MOTIFCAMV	119(-),	168(+), 759(+), 1577(+),	204(-), 773(-), 916(-), 1702(-),	860(-),	-	37(+), 123(+), 241(-), 483(+), 736(-), 1935(-), 1986(+),	1218(-), 1379(+), 1442(+), 1464(+),	1991(+),	592(+), 821(-),	385(-), 651(+), 1146(+),	666(-), 1856(+), 1982(-),	1486(-), 1983(+),	170(-), 1353(+), 1771(+), 1790(+),	575	150(+), 850(-), 1010(-), 1605(-),	40(-), 810(-), 1166(+), 1253(-), 1630(-), 1652(-), 1906(-),	1518(+), 1940(+),	845(+), 1773(+),	203(+), 1703(-), 1996(-),	-	354(+), 1219(+), 1670(+),	468(+),	772(+),
ATHB6COREAT	-	-	-	-	-	-	-	-	-	-	-	-	-	-	-	-	-	-	1570(+),	-	-	-	-
AUXREPSIAA4	-	1611(+),	-	-	-	-	-	606(-),	-	-	-	-	-	-	-	-	-	-	-	-	-	-	-
AUXRETGA1GMGH3	-	-	-	857(-),	-	-	1442(+),	-	-	-	-	-	-	-	-	-	-	-	-	-	-	-	-
AUXRETGA2GMGH3	-	-	-	-	-	-	-	-	-	-	-	-	-	-	-	-	-	-	1992(-),	-	-	-	-
BIHD1OS	318(-), 352(+), 448(-), 531(+), 591(+), 1035(+), 1449(-), 1515(-), 1605(-),	-	1(+), 180(-), 1307(+), 1464(+), 1616(+),	287(-), 1134(+), 1185(-),	21(+), 100(+), 815(+), 1361(+), 1482(-), 1520(-),	679(-), 1072(-), 1213(+), 1484(-), 1523(-),	22(-), 67(+), 190(-), 512(+), 613(+),	6(-), 52(-), 121(-), 225(-), 375(-), 473(+), 809(-), 1484(-), 1536(-), 1676(-), 1763(+),	-	1535(-), 1673(+), 1790(+),	743(+), 797(-), 1584(+), 1633(+),	860(+), 978(+), 1003(-), 1142(+), 1411(-), 1615(+), 1774(-), 1817(-),	363(-), 486(-), 575(+), 686(+), 1201(-), 1390(+), 1730(+),	256	510(+),	89(+), 210(-), 358(-), 865(+), 910(+), 1979(+),	91(+), 118(-), 220(+), 751(-), 1354(-), 1429(-),	164(-), 365(-), 1239(-), 1377(-), 1566(-),	94(-), 791(+), 1204(-), 1753(-), 1936(+),	631(-), 1314(-), 1422(+),	14(-), 110(+), 1333(+),	175(+), 496(-), 1818(-),	53(+), 88(-), 319(+), 594(-), 637(+), 648(+),
BOXCPSAS1	-	-	-	-	-	-	-	-	1920(-),	-	-	-	-	244	1559(-),	1278(+),	-	-	-	105(+),	-	-	-
BOXIINTPATPB	153(-), 1755(-),	983(+), 1273(+),	1128(-),	93(-), 709(+),	1054(+),	899(+), 1151(+), 1168(+), 1548(+),	1374(-),	314(+), 1894(+),	228(+), 1371(+),	-	78(-), 1459(-),	971(+),	1116(-), 1424(-),	964	1326(-),	1270(+),	658(-), 1195(-), 1581(-),	868(+),	-	-	-	898(-),	468(+),
BOXIIPCCHS	-	-	-	-	-	-	-	-	933(-),	261(+),	-	-	-	-	-	1721(+),	-	-	7(-), 344(+), 1992(-),	-	-	-	-
BOXLCOREDCPAL	99(+),	-	-	523(-), 607(-), 1204(-),	-	1302(+),	-	-	1943(+), 1947(+),	711(-),	-	2(-),	947(+), 1100(-), 1927(-),	23	121(+), 1057(-), 1535(-),	-	1091(+),	-	1143(+), 1173(-), 1877(+),	505(+), 1691(+),	-	-	1299(-),
BP5OSWX	-	-	-	-	1840(-),	1269(-),	-	-	-	-	-	-	-	1389	-	-	-	-	-	-	-	-	845(+),
BS1EGCCR	-	-	-	1373(+),	-	-	1074(-), 1103(-), 1128(-),	-	-	370(-),	1191(+),	-	-	-	-	70(-),	-	-	-	476(-), 854(+), 1611(+),	-	1107(+), 1350(+),	1094(-),
CAATBOX1	73(+), 146(-), 183(+), 235(+), 357(+), 429(+), 498(-), 554(+), 614(+), 824(+), 924(-), 1022(+), 1064(+), 1195(-), 1252(-), 1257(+), 1424(-), 1513(-), 1537(+), 1593(-), 1659(-), 1678(-), 1702(+), 1759(-),	164(-), 320(+), 385(+), 926(+), 1067(+), 1266(-), 1514(-),	132(+), 250(+), 386(-), 456(+), 820(+), 911(+), 944(+), 985(+), 1020(+), 1032(-), 1054(-), 1070(-), 1250(+), 1289(-), 1400(+), 1415(-), 1449(-), 1462(-), 1467(+), 1472(+), 1490(-), 1500(-), 1553(-), 1603(-),	73(+), 97(-), 143(+), 223(+), 225(-), 285(-), 344(+), 415(-), 461(-), 604(-), 694(+), 863(+), 997(+), 1028(+), 1055(+), 1132(-), 1179(+), 1201(-), 1227(+), 1253(+), 1361(+), 1411(+), 1514(+), 1545(-), 1732(+), 1739(+), 1801(+), 1944(+),	18(+), 71(+), 103(+), 126(-), 135(-), 281(+), 371(-), 466(-), 535(-), 666(+), 682(-), 910(+), 1011(-), 1039(-), 1274(-), 1359(-), 1604(+), 1628(+), 1674(-),	9(+), 11(-), 448(-), 503(-), 511(+), 566(-), 1131(+), 1251(+), 1309(-), 1385(+), 1387(-), 1647(-), 1699(-), 1740(-), 1804(+), 1821(+),	70(+), 349(-), 362(-), 619(+), 628(+), 1583(+), 1627(+), 1670(+),	234(+), 236(-), 339(+), 384(+), 524(-), 586(+), 740(-), 756(+), 961(+), 1167(+), 1228(+), 1453(-), 1734(+), 1892(+),	60(+), 176(+), 350(-), 827(-), 985(-), 1080(+), 1238(-), 1290(+), 1502(-), 1808(+),	1351(-), 1490(+), 1557(+), 1603(+), 1645(-), 1793(+), 1830(+), 1842(+), 1870(+),	7(+), 276(+), 1388(-), 1630(+), 1636(+), 1686(+), 1717(-), 1762(-), 1949(+),	59(-), 236(-), 246(+), 279(-), 758(-), 797(+), 910(+), 1016(-), 1083(-), 1148(-), 1203(-), 1287(-), 1350(+), 1513(-), 1528(+),	193(-), 251(-), 378(-), 445(-), 644(-), 684(-), 756(+), 1142(+), 1164(+), 1205(-), 1242(+), 1254(-), 1272(+), 1351(-), 1370(+), 1372(-), 1381(+), 1495(-), 1584(-), 1669(-), 1780(-), 1898(-), 1958(-),	77	90(-), 612(-), 654(+), 868(-), 1030(+), 1087(+), 1348(+), 1873(-),	9(-), 150(-), 213(+), 298(+), 515(-), 623(+), 697(+), 830(-), 868(+), 899(-), 907(+), 1022(-), 1215(-), 1287(+), 1337(+), 1370(-), 1612(+),	81(-), 152(+), 191(+), 204(+), 293(+), 305(+), 403(-), 444(-), 615(+), 633(+), 948(-), 1104(+), 1117(+), 1223(-), 1247(+), 1330(-), 1403(+), 1405(-), 1683(-), 1727(+), 1926(+),	109(+), 137(-), 258(+), 505(+), 516(-), 525(+), 552(+), 561(+), 581(+), 607(-), 774(-), 779(-), 861(+), 904(+), 1017(+), 1021(+), 1179(-), 1242(+), 1381(-), 1522(-), 1603(-), 1765(+), 1876(+), 1962(-),	118(-), 141(+), 270(+), 331(+), 440(-), 531(-), 557(+), 581(+), 1023(+), 1149(+), 1570(+), 1588(-), 1839(+),	62(-), 273(-), 357(+), 386(-), 485(+), 629(-), 767(+), 1169(-), 1266(+), 1345(+), 1420(-),	17(+), 134(+), 166(+), 336(-), 447(+), 552(-), 704(+), 866(+), 941(+), 952(-), 1072(-), 1148(-), 1192(+), 1297(-), 1336(+), 1507(-), 1514(+), 1795(-), 1924(-),	345(+), 354(+), 409(+), 702(+), 796(+), 848(-), 928(+), 980(+), 987(-), 1558(-), 1822(-), 1838(+), 1921(-),	91(+), 234(-), 248(-), 481(+), 535(-), 635(-), 751(-), 755(+), 892(+), 1071(-), 1211(-), 1407(+), 1495(+), 1511(+), 1565(+), 1765(-), 1790(-), 1862(-),
CACGTGMOTIF	748(-), 748(+),	429(-), 429(+),	-	815(-), 815(+),	1776(-), 1776(+), 1892(-), 1892(+), 1936(-), 1936(+),	532(-), 532(+),	1904(-), 1904(+),	1629(-), 1629(+),	-	-	1101(-), 1101(+),	-	-	-	1433(-), 1433(+),	-	1575(-), 1575(+),	-	-	926(-), 926(+),	665(-), 665(+),	-	-
CACTFTPPCA1	21(-), 28(-), 96(-), 303(-), 307(-), 451(+), 481(-), 503(-), 647(+), 650(+), 661(-), 707(+), 778(+), 850(-), 902(-), 912(+), 1028(+), 1136(-), 1218(-), 1244(-), 1246(+), 1270(-), 1300(+), 1380(-), 1386(+), 1496(+), 1509(+), 1553(+), 1652(+), 1663(+), 1674(+), 1718(+), 1813(-), 1815(+),	17(-), 45(+), 249(-), 255(-), 257(+), 300(+), 356(-), 358(+), 464(+), 618(-), 627(-), 721(+), 779(-), 891(-), 1025(+), 1186(-), 1316(+), 1371(-), 1373(+), 1429(-), 1456(+), 1483(-), 1538(-), 1562(-), 1566(+), 1645(-), 1671(+), 1676(+), 1697(-), 1707(-), 1828(+), 1903(+), 1958(+), 1965(+),	57(+), 425(-), 482(-), 649(+), 902(+), 1124(-), 1204(-), 1227(+), 1245(+), 1312(-), 1442(-), 1561(+), 1642(+), 1753(-), 1774(+), 1853(+), 1877(+), 1972(-),	18(-), 53(+), 191(-), 314(-), 316(+), 423(-), 449(+), 515(+), 531(+), 624(-), 771(+), 1010(-), 1012(+), 1079(+), 1108(+), 1129(-), 1267(+), 1311(+), 1483(-), 1500(-), 1576(+), 1700(+), 1723(-), 1753(-), 1900(-),	1(-), 11(-), 24(+), 201(-), 235(+), 296(-), 416(-), 425(-), 505(+), 569(+), 594(+), 606(+), 855(-), 865(-), 873(-), 1026(-), 1074(+), 1085(-), 1124(+), 1164(-), 1181(+), 1345(+), 1452(+), 1463(-), 1501(-), 1657(-),	69(-), 195(-), 198(-), 326(+), 524(-), 756(+), 778(+), 825(+), 913(-), 922(+), 925(+), 938(-), 1002(-), 1069(+), 1412(-), 1421(-), 1441(+), 1565(-), 1636(-), 1704(-), 1759(+), 1790(+), 1849(-), 1922(-),	7(+), 40(-), 44(+), 65(-), 170(-), 177(+), 205(+), 221(+), 308(+), 434(-), 510(-), 521(-), 567(+), 572(-), 703(+), 734(+), 768(-), 1241(+), 1306(-), 1449(-), 1453(-), 1458(+), 1462(-), 1476(-), 1480(-), 1499(-), 1569(-), 1588(-), 1611(-), 1613(+), 1656(-),	159(+), 364(-), 378(+), 408(+), 412(+), 451(-), 486(+), 514(-), 703(-), 804(-), 866(-), 909(-), 999(+), 1020(-), 1037(+), 1292(-), 1320(-), 1418(-), 1482(-), 1549(+), 1556(+), 1561(+), 1613(+), 1648(+), 1682(+), 1721(+), 1957(-),	41(-), 56(-), 75(+), 89(-), 126(-), 134(+), 147(+), 188(-), 238(+), 258(-), 359(-), 373(-), 415(-), 450(+), 639(+), 763(-), 855(+), 1011(-), 1059(-), 1213(-), 1297(-), 1711(-), 1745(-), 1749(+), 1774(+), 1874(+), 1889(-), 1997(+),	144(-), 582(-), 602(-), 906(+), 1217(+), 1220(+), 1394(+), 1414(-), 1444(-), 1453(+), 1456(+), 1461(+), 1467(-), 1538(+), 1553(-), 1574(-), 1615(-), 1621(-), 1652(-), 1662(+), 1681(+), 1732(-), 1757(+), 1799(+), 1915(-), 1993(-),	138(+), 239(+), 526(-), 644(+), 747(-), 1013(-), 1015(+), 1243(+), 1309(+), 1382(+), 1456(+), 1490(+), 1587(+), 1681(+),	76(+), 84(+), 104(+), 151(-), 165(+), 185(-), 197(+), 242(+), 284(-), 311(+), 405(+), 537(+), 574(-), 645(+), 661(-), 663(+), 686(-), 688(+), 703(-), 765(+), 792(-), 820(-), 851(-), 955(+), 976(-), 1001(-), 1051(-), 1273(+), 1381(+), 1392(-), 1505(+), 1532(+), 1573(-), 1596(+), 1638(+), 1805(-), 1947(+),	26(-), 152(-), 178(-), 357(-), 515(-), 536(+), 539(+), 572(+), 702(-), 808(-), 813(-), 832(+), 850(+), 897(+), 972(-), 992(+), 1012(-), 1051(+), 1069(-), 1134(+), 1157(-), 1171(+), 1195(+), 1294(+), 1398(-), 1447(+), 1563(+), 1645(+), 1657(+), 1822(-), 1916(+), 1962(-), 1991(+), 1995(-),	58	209(-), 478(-), 515(-), 668(-), 795(+), 1092(+), 1446(+), 1558(-), 1576(+), 1901(+),	44(-), 120(-), 227(-), 237(+), 361(+), 375(-), 428(+), 450(+), 522(-), 727(-), 750(+), 813(+), 819(-), 903(+), 964(+), 990(-), 996(+), 1048(-), 1064(+), 1161(-), 1197(-), 1233(-), 1296(+), 1413(+), 1433(-), 1520(-), 1560(+), 1585(+), 1590(-), 1655(+), 1659(-),	45(+), 58(-), 239(-), 268(-), 332(+), 529(-), 532(-), 543(-), 697(-), 705(-), 743(+), 757(+), 808(-), 835(-), 973(-), 987(-), 1099(-), 1136(+), 1310(+), 1516(-), 1535(+), 1640(-), 1644(-), 1691(+), 1704(-), 1734(-), 1748(-), 1845(+), 1979(-),	81(+), 103(+), 226(-), 247(-), 306(+), 416(+), 487(-), 532(-), 612(+), 744(-), 1049(+), 1062(+), 1101(+), 1256(-), 1266(+), 1358(-), 1420(-), 1581(+), 1598(-), 1823(-),	14(-), 63(+), 132(-), 221(-), 274(+), 277(+), 292(+), 338(+), 400(+), 576(+), 587(-), 649(-), 706(+), 717(+), 726(+), 746(-), 748(+), 809(-), 841(+), 887(+), 932(-), 1059(+), 1062(+), 1154(+), 1232(-), 1594(-), 1608(-), 1784(+), 1862(-),	109(+), 286(+), 423(-), 553(+), 685(+), 780(-), 829(+), 835(+), 849(+), 862(-), 864(+), 1072(-), 1099(+), 1115(+), 1136(+), 1156(+), 1321(+), 1377(+), 1382(+), 1467(+), 1608(-), 1624(+), 1642(-), 1644(+), 1711(+), 1769(+), 1782(-), 1791(+), 1879(+), 1886(-), 1902(+), 1922(+), 1996(-),	138(-), 387(-), 628(+), 699(-), 725(+), 746(+), 785(+), 858(+), 936(-), 1007(+), 1107(-), 1251(+), 1638(-), 1753(+),	110(+), 131(+), 158(+), 195(+), 284(-), 294(+), 466(-), 494(-), 500(-), 503(-), 507(-), 513(+), 523(-), 548(-), 563(-), 582(-), 650(+), 662(+), 724(-), 744(+), 822(-), 842(+), 995(-), 1016(+), 1138(+), 1323(+), 1485(+), 1565(+), 1636(-), 1659(-), 1758(+), 1879(-), 1915(+), 1933(-), 1935(+),	5(+), 8(+), 50(+), 56(+), 96(+), 152(-), 207(+), 230(+), 526(+), 567(+), 592(-), 759(-), 818(+), 852(+), 1360(-), 1390(+), 1452(+), 1456(-), 1633(-), 1833(-), 1928(-), 1946(+),
CANBNNAPA	-	282(+), 717(+), 780(-),	523(-),	418(-),	856(-), 1196(-), 1549(+),	535(-),	1546(+), 1771(+),	1805(+),	1397(-),	-	166(-),	1109(-), 1442(+),	-	279	-	1864(+),	-	627(+), 1085(-), 1407(+),	1748(-),	-	82(-), 139(-), 513(-), 1966(+),	140(-),	-
CAREOSREP1	1017(+), 1916(-),	205(-), 337(-), 855(-),	842(+),	664(-),	-	281(-),	401(-),	-	-	1372(+), 1514(+),	-	-	-	1511	373(-), 1231(+),	1787(+), 1969(+),	-	910(-),	-	-	455(-), 1538(+),	205(-), 1161(+),	1725(-),
CARGATCONSENSUS	-	-	-	-	-	-	-	-	-	-	-	-	440(-), 440(+),	-	-	-	-	537(-), 537(+),	-	-	-	-	-
CARGCW8GAT	677(-), 677(+), 955(-), 955(+), 1410(-), 1410(+),	-	924(-), 924(+), 1211(-), 1211(+), 1409(-), 1409(+),	143(-), 143(+), 344(-), 344(+), 933(-), 933(+), 1514(-), 1514(+), 1702(-), 1702(+),	1100(-), 1100(+),	-	282(-), 282(+),	-	755(-), 755(+), 1725(-), 1725(+),	-	-	446(-), 446(+), 665(-), 665(+), 1846(-), 1846(+),	578(-), 578(+), 1616(-), 1616(+),	-	681(-), 681(+),	430(-), 430(+),	615(-), 615(+), 1714(-), 1714(+),	834(-), 834(+),	-	-	1412(-), 1412(+),	-	261(-), 261(+),
CARGNCAT	-	-	1408(-), 1408(+),	-	-	-	-	-	-	-	-	-	-	-	-	-	-	-	-	-	-	-	-
CATATGGMSAUR	1338(-), 1338(+),	-	-	-	976(-), 976(+),	-	-	1215(-), 1215(+),	736(-), 736(+), 805(-), 805(+),	1479(-), 1479(+),	-	-	-	-	-	1377(-), 1377(+),	-	344(-), 344(+), 1185(-), 1185(+), 1793(-), 1793(+),	1960(-), 1960(+),	634(-), 634(+), 750(-), 750(+), 1035(-), 1035(+),	-	-	-
CBFHV	-	108(-), 233(+), 554(-), 554(+), 563(+), 725(+), 799(-), 1602(+),	17(-), 1338(+),	441(+), 1854(-), 1912(-),	1832(-), 1899(+),	980(-),	-	1223(+), 1658(+), 1686(-), 1793(-), 1810(+), 1868(-),	1495(-),	115(-), 287(-), 961(-), 1360(-), 1360(+), 1720(+),	331(-), 331(+), 499(+), 901(-), 924(-),	-	1911(-),	707	882(-), 882(+), 1403(-), 1403(+),	839(-), 1812(+), 1854(+),	-	884(-), 1031(-), 1902(-),	907(+),	844(-), 1695(+), 1716(+),	45(+), 245(-), 1854(+),	1195(-), 1554(-),	27(+), 906(-), 1052(+), 1243(-),
CCA1ATLHCB1	-	-	1111(+),	1121(-),	-	-	-	538(+),	1787(+),	-	-	-	-	-	-	-	1202(-),	-	-	-	1710(+),	-	-
CCAATBOX1	234(+), 823(+), 1195(-), 1256(+), 1593(-), 1759(-),	319(+),	455(+), 819(+), 1415(-), 1553(-),	222(+), 604(-), 693(+), 1054(+), 1201(-), 1226(+), 1410(+), 1943(+),	135(-), 665(+), 1627(+),	448(-), 510(+), 1387(-), 1699(-), 1740(-),	627(+),	383(+), 1166(+),	175(+), 827(-),	1351(-), 1841(+),	1762(-), 1948(+),	796(+), 1148(-),	445(-), 1205(-), 1241(+), 1254(-), 1380(+), 1898(-),	76	653(+), 868(-), 1029(+), 1086(+),	696(+), 1022(-),	190(+), 203(+), 304(+), 632(+), 1103(+), 1246(+),	1016(+), 1603(-), 1875(+),	269(+), 580(+), 1148(+), 1588(-),	356(+), 484(+), 766(+), 1169(-),	336(-), 703(+), 940(+), 1297(-), 1513(+), 1924(-),	-	535(-), 891(+), 1071(-), 1211(-), 1406(+),
CDA1ATCAB2	-	-	-	-	-	-	-	-	671(-),	-	-	-	-	-	-	-	-	-	-	442(-),	-	-	-
CELLCYCLESC	1101(-),	-	-	-	-	-	-	-	-	-	-	-	-	-	-	-	-	-	-	-	-	-	-
CEREGLUBOX1PSLEGA	-	-	-	-	-	-	-	-	-	-	-	-	-	-	-	-	233(+),	-	-	-	-	-	-
CEREGLUBOX2PSLEGA	-	-	-	-	-	-	15(+), 364(+),	1472(+),	-	-	-	-	-	-	-	-	762(-),	-	1596(+),	-	-	-	-
CEREGLUBOX3PSLEGA	-	-	-	-	-	-	-	-	-	-	-	-	-	-	-	-	-	-	-	1356(-),	-	-	-
CGACGOSAMY3	1980(-),	490(+), 553(-), 556(+), 622(-), 798(-),	16(-), 604(-), 610(-), 622(+), 661(-), 706(+),	443(+),	1831(-),	265(+), 271(+), 343(-), 387(-), 540(+),	1138(-), 1160(+),	1660(+), 1792(-), 1812(+), 1815(-), 1867(-),	1402(-), 1466(-), 1494(-), 1667(-),	9(+), 148(+), 151(+), 154(+), 286(-), 325(-), 397(-), 672(-), 759(-), 811(+), 836(+), 960(-), 1018(+), 1315(-), 1359(-),	207(-), 267(+), 270(+), 330(-), 501(+), 516(+), 587(-), 764(+), 878(-), 900(-), 1109(-), 1284(-), 1446(+),	372(+), 1542(-),	1508(+), 1511(+),	1353	50(+), 141(+), 144(+), 228(+), 357(-), 847(+), 881(-), 884(+), 1393(-), 1396(-), 1399(-), 1402(-), 1405(+), 1508(+), 1580(+), 1763(-), 1885(+),	37(-), 1814(+),	176(-),	-	342(+), 1131(+),	937(-), 1718(+), 1804(+),	47(+), 1972(-),	1194(-), 1241(+), 1263(+), 1339(+), 1342(-),	1242(-),
CGCGBOXAT	-	497(-), 497(+), 669(-), 669(+), 845(-), 845(+), 880(-), 880(+), 882(-), 882(+), 1583(-), 1583(+), 1915(-), 1915(+), 1927(-), 1927(+), 1952(-), 1952(+),	332(-), 332(+), 832(-), 832(+), 1316(-), 1316(+), 1819(-), 1819(+),	1792(-), 1792(+),	1765(-), 1765(+), 1863(-), 1863(+), 1865(-), 1865(+),	160(-), 160(+), 428(-), 428(+), 542(-), 542(+), 1975(-), 1975(+), 1996(+),	776(-), 776(+), 1229(-), 1229(+), 1867(-), 1867(+),	1531(-), 1531(+),	1324(-), 1324(+), 1424(-), 1424(+), 1491(-), 1491(+), 1613(-), 1613(+), 1685(-), 1685(+), 1899(-), 1899(+),	36(-), 36(+), 156(-), 156(+), 312(-), 312(+), 666(-), 666(+), 723(-), 723(+), 725(-), 725(+), 753(-), 753(+), 838(-), 838(+), 924(-), 924(+), 1068(-), 1068(+), 1278(-), 1278(+), 1280(-), 1280(+), 1308(-), 1308(+),	173(-), 173(+), 254(-), 254(+), 968(-), 968(+), 973(-), 973(+), 975(-), 975(+), 1031(-), 1031(+), 1876(-), 1876(+), 1889(-), 1889(+),	-	1436(-), 1436(+),	771	0(-), 41(-), 41(+), 788(-), 788(+), 838(-), 838(+), 840(-), 840(+), 1196(-), 1196(+), 1747(-), 1747(+), 1749(-), 1749(+),	-	346(-), 346(+), 1069(-), 1069(+),	1939(-), 1939(+),	1843(-), 1843(+),	964(-), 964(+), 1003(-), 1003(+), 1560(-), 1560(+), 1566(-), 1566(+), 1673(-), 1673(+), 1934(-), 1934(+),	1577(-), 1577(+),	542(-), 542(+), 1291(-), 1291(+),	438(-), 438(+), 871(-), 871(+), 1699(-), 1699(+),
CIACADIANLELHC	82(+), 429(+), 969(+), 1017(+), 1351(+),	-	380(-),	891(-), 1480(+),	134(-),	-	202(-), 1489(+),	1452(-), 1892(+),	1194(+),	376(+), 1372(+),	819(+), 1738(+),	-	1578(-), 1922(-),	1577	1596(+),	557(+),	438(-), 951(-),	773(-),	1745(-),	-	17(+),	-	242(-),
CMSRE1IBSPOA	-	-	-	-	-	-	-	-	-	1232(+),	-	-	-	-	1943(-),	-	-	-	-	-	-	-	-
CPBCSPOR	138(+), 1499(+),	239(+), 991(-), 1256(-),	1522(+),	-	-	-	-	995(-),	334(-), 657(+), 1209(+), 1330(+),	-	-	951(-),	330(-), 1549(-),	850	-	239(-), 579(-),	1198(+), 1812(+),	357(+), 406(-), 423(-), 1268(-),	-	1158(-),	-	940(+),	1528(+),
CRTDREHVCBF2	-	554(-), 554(+),	-	-	-	-	-	-	-	1360(-), 1360(+),	331(-), 331(+),	-	-	-	882(-), 882(+), 1403(-), 1403(+),	-	-	-	-	-	-	-	-
CTRMCAMV35S	-	-	-	-	-	-	-	-	-	-	-	-	-	-	-	-	-	-	1445(-),	-	-	-	-
CURECORECR	97(-), 97(+), 851(-), 851(+), 949(-), 949(+), 1245(-), 1245(+), 1662(-), 1662(+), 1814(-), 1814(+),	51(-), 51(+), 155(-), 155(+), 195(-), 195(+), 256(-), 256(+), 357(-), 357(+), 521(-), 521(+), 619(-), 619(+), 877(-), 877(+), 1372(-), 1372(+), 1498(-), 1498(+),	441(-), 441(+), 449(-), 449(+),	19(-), 19(+), 315(-), 315(+), 1011(-), 1011(+), 1901(-), 1901(+),	397(-), 397(+),	236(-), 236(+), 325(-), 325(+), 364(-), 364(+), 862(-), 862(+), 1208(-), 1208(+),	277(-), 277(+), 1332(-), 1332(+), 1612(-), 1612(+),	515(-), 515(+), 1419(-), 1419(+), 1797(-), 1797(+),	90(-), 90(+), 133(-), 133(+), 955(-), 955(+), 1173(-), 1173(+),	82(-), 82(+), 145(-), 145(+), 343(-), 343(+), 664(-), 664(+), 905(-), 905(+), 1285(-), 1285(+), 1554(-), 1554(+), 1569(-), 1569(+), 1622(-), 1622(+),	201(-), 201(+), 684(-), 684(+), 1014(-), 1014(+), 1290(-), 1290(+), 1455(-), 1455(+), 1476(-), 1476(+), 1489(-), 1489(+), 1642(-), 1642(+), 1663(-), 1663(+), 1837(-), 1837(+),	285(-), 285(+), 385(-), 385(+), 423(-), 423(+), 462(-), 462(+), 550(-), 550(+), 662(-), 662(+), 687(-), 687(+), 710(-), 710(+), 728(-), 728(+), 1606(-), 1606(+), 1800(-), 1800(+),	358(-), 358(+), 724(-), 724(+), 831(-), 831(+), 849(-), 849(+), 1133(-), 1133(+), 1434(-), 1434(+), 1656(-), 1656(+), 1823(-), 1823(+),	905	361(-), 361(+), 1430(-), 1430(+), 1502(-), 1502(+),	749(-), 749(+), 902(-), 902(+), 1846(-), 1846(+),	49(-), 49(+),	47(-), 47(+), 248(-), 248(+), 282(-), 282(+), 1048(-), 1048(+), 1614(-), 1614(+),	133(-), 133(+), 224(-), 224(+), 650(-), 650(+), 747(-), 747(+), 810(-), 810(+), 953(-), 953(+), 1165(-), 1165(+), 1303(-), 1303(+), 1770(-), 1770(+), 1783(-), 1783(+), 1809(-), 1809(+), 1826(-), 1826(+),	257(-), 257(+), 834(-), 834(+), 848(-), 848(+), 863(-), 863(+), 1098(-), 1098(+), 1155(-), 1155(+), 1173(-), 1173(+), 1300(-), 1300(+), 1643(-), 1643(+), 1843(-), 1843(+), 1887(-), 1887(+),	700(-), 700(+), 857(-), 857(+),	512(-), 512(+), 549(-), 549(+), 1934(-), 1934(+),	1029(-), 1029(+), 1038(-), 1038(+),
DOFCOREZM	5(-), 39(+), 66(-), 83(+), 130(-), 227(-), 382(-), 479(+), 622(-), 659(+), 677(-), 731(+), 740(+), 889(+), 986(+), 994(-), 1205(-), 1216(+), 1242(+), 1724(-), 1841(+), 1875(+), 1954(-),	73(+), 100(+), 141(+), 418(-), 851(+), 987(+), 1001(+), 1047(-), 1135(+), 1221(+), 1348(-), 1395(+), 1536(+), 1737(+), 1756(+), 1767(+), 1776(+), 1905(-), 1924(+),	299(+), 682(+), 713(+), 739(+), 801(+), 879(-), 895(-), 937(-), 1076(+), 1088(-), 1344(-), 1350(-), 1384(+), 1494(-), 1613(-), 1652(+), 1662(+), 1729(+), 1859(-),	46(-), 275(+), 312(+), 492(-), 1023(-), 1065(-), 1081(-), 1169(+), 1429(+), 1481(+), 1520(+), 1582(-), 1610(-), 1885(+),	343(+), 352(-), 414(+), 704(-), 713(-), 738(-), 760(-), 853(+), 904(+), 938(+), 991(-), 1126(-), 1174(-), 1215(+), 1454(-), 1558(-), 1575(-), 1600(-), 1636(+), 1708(-), 1738(-), 1744(-), 1802(-), 1806(-), 1816(+),	136(+), 157(+), 229(+), 617(+), 758(-), 775(-), 872(+), 885(-), 1037(-), 1059(+), 1232(+), 1280(+), 1346(+), 1419(+), 1497(+), 1608(-), 1712(-), 1761(-), 1847(+), 1920(+),	207(-), 334(+), 391(-), 441(-), 460(-), 736(-), 784(+), 863(+), 875(+), 894(+), 941(+), 1011(+), 1060(-), 1314(+), 1342(-), 1421(+), 1427(+), 1609(+), 1677(+),	81(-), 244(+), 277(-), 394(+), 437(+), 625(+), 630(+), 638(+), 715(+), 723(+), 852(-), 891(-), 904(-), 971(+), 1050(-), 1055(-), 1210(+), 1312(+), 1330(-), 1432(-), 1497(+), 1595(+), 1603(-), 1846(+), 1910(+), 1934(+),	39(+), 70(-), 136(-), 186(+), 240(-), 256(+), 280(-), 413(+), 458(-), 474(+), 646(+), 697(+), 727(+), 761(+), 789(-), 836(+), 889(-), 1030(-), 1183(-), 1195(+), 1278(+), 1709(+), 1743(+), 1882(+), 1887(+), 1912(-),	1607(-), 1650(+), 1715(-), 1759(-), 1903(+),	382(+), 558(-), 1520(-), 1541(+), 1568(+), 1580(-), 1614(+), 1646(-), 1695(+), 1729(+), 1790(-),	161(+), 315(+), 484(+), 524(+), 582(-), 586(-), 598(-), 665(-), 684(+), 701(+), 767(-), 785(+), 904(+), 916(-), 1100(-), 1132(-), 1422(+), 1547(+), 1571(+), 1796(+), 1891(+), 1897(+),	37(+), 160(+), 222(+), 258(-), 301(-), 346(+), 368(+), 399(+), 433(+), 454(+), 493(+), 612(-), 700(+), 795(+), 852(-), 1087(+), 1109(-), 1173(-), 1224(-), 1304(+), 1449(-), 1532(+), 1537(+), 1545(+), 1607(-), 1626(+), 1659(-), 1759(-), 1871(-), 1887(+), 1953(+),	45	321(+), 337(+), 433(-), 496(+), 535(+), 640(+), 700(+), 723(+), 961(+), 1116(+), 1127(+), 1241(-), 1334(+), 1495(-), 1754(-), 1969(+),	19(-), 31(-), 76(+), 368(+), 586(+), 591(+), 765(-), 858(-), 948(-), 1055(-), 1231(+), 1263(-), 1431(+), 1501(+), 1505(+), 1525(+), 1562(-), 1669(+), 1675(+), 1682(+), 1696(+), 1889(-), 1894(-),	35(-), 64(-), 237(+), 361(+), 463(+), 504(+), 541(+), 611(+), 769(+), 894(+), 918(+), 937(+), 1004(+), 1013(+), 1040(+), 1171(-), 1264(-), 1369(-), 1438(+), 1471(-), 1484(-), 1782(+), 1787(+), 1881(+),	175(+), 183(-), 277(+), 295(+), 467(-), 485(+), 490(+), 538(-), 742(+), 900(+), 1078(+), 1105(+), 1387(+), 1486(+), 1680(-), 1700(+), 1756(-), 1977(-),	39(+), 137(-), 179(-), 232(+), 509(+), 594(-), 639(+), 644(-), 744(+), 753(+), 895(-), 939(+), 1108(-), 1262(+), 1273(+), 1389(-), 1460(-), 1492(-), 1620(-), 1628(-), 1634(-), 1735(+), 1742(+),	42(+), 56(-), 67(-), 113(-), 169(-), 180(+), 195(+), 215(-), 268(-), 436(-), 579(-), 617(-), 687(-), 811(-), 890(+), 1058(-), 1063(-), 1103(+), 1120(+), 1203(+), 1332(-), 1357(-), 1461(-), 1510(-), 1576(+), 1581(-), 1814(+),	26(-), 372(-), 412(+), 466(-), 1047(-), 1083(+), 1096(+), 1105(+), 1116(+), 1374(+), 1399(+), 1424(+), 1443(-), 1451(+), 1468(-), 1478(+),	424(+), 587(-), 593(-), 664(-), 1101(+), 1319(-), 1415(-), 1478(-), 1490(-), 1517(+), 1657(+), 1765(-), 1903(+), 1939(-), 1953(-),	58(-), 239(+), 314(+), 356(+), 377(-), 394(+), 559(+), 669(-), 948(+), 1200(-), 1233(+), 1280(+), 1306(-), 1385(+), 1392(-), 1438(+), 1607(-), 1648(+), 1836(+), 1910(+),
DPBFCOREDCDC3	811(+), 1517(+), 1582(-), 1651(+),	428(+), 429(-), 777(-), 828(+), 899(-), 942(-), 1545(+), 1584(-), 1675(+),	443(+), 520(-), 1324(-), 1826(+),	52(+), 178(-), 199(-), 356(-), 808(+), 815(-), 1187(+),	1775(+), 1776(-), 1913(+),	532(-), 600(-), 681(+), 1486(+), 1781(-), 1955(+),	9(-), 1549(+), 1904(-),	-	-	239(-), 764(-), 1460(+),	1505(+), 1916(-),	856(-),	726(+), 1293(+), 1906(-),	-	1290(+), 1432(+),	67(+), 1046(-), 1134(-), 1931(-),	276(+), 1575(-),	431(-), 442(+), 703(+), 759(-), 1304(+),	1819(+),	552(+), 828(+), 923(+), 925(+),	79(-), 217(-), 385(-), 510(-), 1140(-),	109(+), 170(+), 1830(-),	817(+), 1091(+), 1427(+),
DRE1COREZMRAB17	-	-	696(+),	-	-	-	-	-	-	-	-	-	-	-	1682(+),	-	-	-	-	1553(-), 1831(-),	-	-	1808(-),
DRE2COREZMRAB17	-	233(+), 799(-),	-	1854(-), 1912(-),	1832(-), 1899(+),	-	-	1686(-), 1793(-), 1810(+),	1495(-),	-	901(-),	-	-	-	-	-	-	884(-),	907(+),	844(-), 1695(+), 1716(+),	245(-),	1195(-),	27(+), 1052(+), 1243(-),
DRECRTCOREAT	-	108(-), 233(+), 725(+), 799(-),	17(-), 1338(+),	441(+), 1854(-), 1912(-),	1832(-), 1899(+),	980(-),	-	1223(+), 1686(-), 1793(-), 1810(+),	1495(-),	115(-), 287(-), 961(-),	499(+), 901(-),	-	-	707	-	839(-),	-	884(-),	907(+),	844(-), 1695(+), 1716(+),	245(-), 1854(+),	1195(-),	27(+), 1052(+), 1243(-),
DREDR1ATRD29AB	-	-	-	-	-	-	-	-	-	-	-	-	-	-	-	-	-	-	-	842(-),	-	-	-
E2F1OSPCNA	-	-	-	-	-	-	-	-	-	-	-	-	-	-	-	1479(-),	-	-	-	-	-	-	-
E2FANTRNR	-	-	-	-	-	-	-	-	-	-	-	-	-	-	-	1479(+),	-	-	-	-	-	-	-
E2FAT	-	-	27(+),	-	-	-	-	-	-	-	-	-	-	-	-	-	-	-	-	-	-	-	-
E2FCONSENSUS	-	1906(+),	823(+),	1861(+), 1878(-),	-	448(+),	779(-), 1247(+), 1767(-), 1846(+),	1093(+), 1542(-),	-	-	169(+), 859(+), 1811(-),	156(-), 587(+),	1254(+),	1573	90(+),	1479(+),	206(+), 626(+), 643(+),	119(-), 1013(-),	266(-),	-	-	1392(-),	477(-), 1981(+),
EBOXBNNAPA	188(-), 188(+), 321(-), 321(+), 534(-), 534(+), 594(-), 594(+), 748(-), 748(+), 812(-), 812(+), 1338(-), 1338(+), 1570(-), 1570(+), 1582(-), 1582(+), 1736(-), 1736(+), 1866(-), 1866(+),	429(-), 429(+), 455(-), 455(+), 464(-), 464(+), 889(-), 889(+), 942(-), 942(+), 1195(-), 1195(+), 1686(-), 1686(+), 1715(-), 1715(+), 1789(-), 1789(+), 1990(-), 1990(+),	115(-), 115(+), 262(-), 262(+), 444(-), 444(+), 520(-), 520(+), 1136(-), 1136(+), 1265(-), 1265(+), 1310(-), 1310(+), 1478(-), 1478(+), 1622(-), 1622(+), 1925(-), 1925(+),	223(-), 223(+), 622(-), 622(+), 815(-), 815(+), 1591(-), 1591(+), 1779(-), 1779(+),	400(-), 400(+), 521(-), 521(+), 594(-), 594(+), 976(-), 976(+), 1004(-), 1004(+), 1414(-), 1414(+), 1776(-), 1776(+), 1892(-), 1892(+), 1936(-), 1936(+),	9(-), 9(+), 15(-), 15(+), 532(-), 532(+), 643(-), 643(+), 762(-), 762(+), 936(-), 936(+), 1197(-), 1197(+), 1385(-), 1385(+), 1781(-), 1781(+), 1938(-), 1938(+), 1956(-), 1956(+),	44(-), 44(+), 116(-), 116(+), 262(-), 262(+), 377(-), 377(+), 1904(-), 1904(+),	104(-), 104(+), 234(-), 234(+), 282(-), 282(+), 506(-), 506(+), 565(-), 565(+), 896(-), 896(+), 1215(-), 1215(+), 1411(-), 1411(+), 1468(-), 1468(+), 1629(-), 1629(+), 1641(-), 1641(+), 1694(-), 1694(+), 1771(-), 1771(+), 1823(-), 1823(+), 1829(-), 1829(+),	357(-), 357(+), 494(-), 494(+), 736(-), 736(+), 805(-), 805(+), 855(-), 855(+), 1024(-), 1024(+), 1050(-), 1050(+), 1127(-), 1127(+),	20(-), 20(+), 190(-), 190(+), 353(-), 353(+), 643(-), 643(+), 683(-), 683(+), 869(-), 869(+), 986(-), 986(+), 1040(-), 1040(+), 1084(-), 1084(+), 1425(-), 1425(+), 1479(-), 1479(+), 1564(-), 1564(+), 1572(-), 1572(+), 1696(-), 1696(+), 1817(-), 1817(+), 1824(-), 1824(+),	23(-), 23(+), 312(-), 312(+), 387(-), 387(+), 651(-), 651(+), 691(-), 691(+), 883(-), 883(+), 1057(-), 1057(+), 1101(-), 1101(+), 1266(-), 1266(+), 1397(-), 1397(+), 1607(-), 1607(+), 1675(-), 1675(+), 1937(-), 1937(+),	63(-), 63(+), 288(-), 288(+), 304(-), 304(+), 332(-), 332(+), 351(-), 351(+), 530(-), 530(+), 775(-), 775(+), 856(-), 856(+), 963(-), 963(+), 1138(-), 1138(+), 1209(-), 1209(+), 1265(-), 1265(+), 1414(-), 1414(+), 1638(-), 1638(+), 1783(-), 1783(+),	54(-), 54(+), 408(-), 408(+), 929(-), 929(+), 1370(-), 1370(+), 1563(-), 1563(+), 1855(-), 1855(+),	131	795(-), 795(+), 1019(-), 1019(+), 1433(-), 1433(+),	85(-), 85(+), 156(-), 156(+), 717(-), 717(+), 1046(-), 1046(+), 1377(-), 1377(+), 1550(-), 1550(+), 1636(-), 1636(+), 1727(-), 1727(+), 1931(-), 1931(+),	52(-), 52(+), 94(-), 94(+), 157(-), 157(+), 223(-), 223(+), 451(-), 451(+), 887(-), 887(+), 1097(-), 1097(+), 1403(-), 1403(+), 1575(-), 1575(+),	24(-), 24(+), 332(-), 332(+), 344(-), 344(+), 431(-), 431(+), 443(-), 443(+), 649(-), 649(+), 790(-), 790(+), 1185(-), 1185(+), 1793(-), 1793(+), 1931(-), 1931(+),	361(-), 361(+), 490(-), 490(+), 1207(-), 1207(+), 1286(-), 1286(+), 1361(-), 1361(+), 1415(-), 1415(+), 1714(-), 1714(+), 1756(-), 1756(+), 1932(-), 1932(+), 1960(-), 1960(+),	5(-), 5(+), 634(-), 634(+), 666(-), 666(+), 750(-), 750(+), 909(-), 909(+), 926(-), 926(+), 1035(-), 1035(+), 1307(-), 1307(+), 1441(-), 1441(+), 1922(-), 1922(+),	173(-), 173(+), 665(-), 665(+), 1825(-), 1825(+),	171(-), 171(+), 183(-), 183(+), 213(-), 213(+), 487(-), 487(+), 1828(-), 1828(+),	223(-), 223(+), 496(-), 496(+), 818(-), 818(+), 852(-), 852(+), 1078(-), 1078(+), 1118(-), 1118(+), 1170(-), 1170(+), 1222(-), 1222(+), 1489(-), 1489(+), 1518(-), 1518(+), 1817(-), 1817(+),
EECCRCAH1	373(+), 600(+),	384(-), 656(+), 855(+),	235(-), 748(-), 1223(+),	9(-), 133(+), 664(+), 979(-),	486(-), 1800(+),	55(+), 564(+),	944(-), 1971(+),	500(+), 729(-), 979(+), 1456(+),	210(+), 730(+),	1430(-),	64(+), 381(-),	866(+), 1765(+),	1271(-),	1576	465(-), 714(+), 756(-), 1563(+),	690(-), 1881(-), 1959(+),	709(-), 1543(+),	122(-), 493(+), 1553(-), 1621(+), 1745(+),	412(+), 592(+), 846(+), 1213(-),	78(-), 466(-), 1446(-),	150(-), 229(-), 531(+), 721(+),	205(+), 1087(+), 1409(-),	128(+), 1176(-),
ELRECOREPCRP1	-	905(+), 1192(-),	-	-	-	1625(+),	-	231(-),	-	109(-),	-	1703(-),	-	-	-	-	485(-), 1487(+),	138(+),	532(+),	1179(-), 1615(-),	-	-	-
ELRENTCHN50	-	-	-	-	-	-	-	-	-	-	-	-	-	-	-	-	-	1827(+),	-	-	-	-	-
ERELEE4	1862(+),	-	1711(-),	-	-	783(+),	-	976(-),	167(+),	-	1709(+), 1734(+),	-	-	-	-	-	-	-	-	217(-),	789(+), 967(+),	-	-
GADOWNAT	-	-	-	816(+),	-	-	-	-	-	-	-	374(+),	-	-	1911(-),	-	-	-	-	-	-	1703(+),	-
GARE1OSREP1	-	-	-	-	-	-	-	878(+),	-	-	-	-	372(-), 1947(-),	-	-	-	231(-),	-	-	-	596(+),	-	-
GARE2OSREP1	-	-	-	-	-	-	-	1376(-),	-	-	-	-	-	-	-	-	-	-	-	-	-	-	-
GAREAT	-	409(-),	-	293(-),	-	1597(+),	1538(-),	782(+), 1651(+),	1119(+),	-	-	893(+),	-	-	-	1043(+),	1457(-),	1438(+),	51(+),	154(+),	672(-), 689(+), 926(+),	1724(+),	-
GATABOX	338(+), 415(-), 432(-), 655(+), 705(+), 713(+), 719(+), 734(+), 975(-), 1004(-), 1013(+), 1049(-), 1055(+), 1059(+), 1086(+), 1109(-), 1113(+), 1115(-), 1210(+), 1681(+), 1804(-),	130(-), 161(+), 181(+), 278(-), 327(+), 437(+), 713(-), 932(+), 1083(-), 1089(+), 1108(+), 1138(+), 1272(+), 1339(+), 1365(+), 1382(-), 1801(+), 1837(-), 1870(-),	1039(-), 1097(-), 1297(+),	218(+), 489(-), 543(-), 549(+), 787(-), 797(-), 947(-), 1388(-), 1503(+), 1548(+), 1622(+), 1632(+), 1644(+), 1655(-),	8(+), 15(-), 62(-), 384(-), 458(+), 777(-), 892(+), 1042(+), 1044(-), 1095(+), 1139(+), 1203(+), 1465(-), 1503(-), 1569(+), 1792(-),	823(+), 928(-), 945(-), 987(-), 1142(+), 1167(+), 1316(+), 1318(-), 1322(+), 1327(-), 1356(+), 1518(-), 1547(+),	132(+), 484(-), 497(+), 682(-), 1047(+), 1311(+), 1317(+), 1495(-), 1576(-), 1599(+), 1712(-), 1739(-), 1816(-), 1857(-),	36(-), 187(-), 219(-), 268(-), 290(-), 425(-), 718(+), 766(+), 1159(+), 1249(+), 1390(-), 1600(-), 1646(+),	227(+), 312(-), 338(-), 681(+), 877(-), 1085(-), 1217(+), 1265(+), 1358(-), 1517(-), 1539(+), 1771(-),	1449(+), 1587(+),	15(-), 46(-), 81(-), 529(+), 565(+), 1414(+), 1462(-),	318(+), 324(+), 338(+), 480(+), 496(-), 747(+), 813(+), 823(+), 913(-), 920(+), 968(+), 1116(+), 1394(-), 1438(-), 1501(-), 1579(+),	46(-), 78(+), 97(+), 710(-), 716(+), 1063(+), 1184(+), 1212(+), 1578(+), 1610(-), 1650(-), 1702(-), 1914(+), 1985(+), 1989(+),	37	616(-), 635(+), 746(-), 993(+), 1136(+), 1252(+), 1273(+), 1318(+), 1940(-), 1995(+),	46(-), 64(+), 384(-), 477(-), 502(+), 922(+), 924(-), 956(+), 1269(+), 1617(+),	21(-), 26(+), 72(+), 364(+), 372(-), 438(+), 526(+), 661(-), 681(+), 1165(-), 1333(+), 1400(-), 1533(+), 1620(-),	215(+), 370(-), 546(+), 577(+), 589(+), 591(-), 749(-), 867(+), 928(-), 936(+), 938(-), 985(-), 1024(-), 1075(+), 1092(+), 1118(-), 1149(+), 1360(-), 1373(+), 1426(-), 1505(-), 1536(+), 1688(+), 1696(+), 1798(+),	286(-), 474(+), 479(+), 699(+), 798(+), 917(-), 1519(-), 1539(-), 1577(-), 1631(-), 1864(-),	136(+), 203(+), 696(+), 1042(+), 1052(+), 1165(-), 1340(-), 1435(-), 1465(+), 1472(+), 1477(+), 1551(-),	21(+), 23(-), 117(+), 210(+), 282(-), 305(-), 366(+), 496(-), 961(-), 1102(+), 1321(+), 1357(+), 1587(+),	33(+), 92(+), 121(-), 149(+), 193(+), 268(+), 301(+), 440(-), 1055(-), 1876(+),	2(-), 23(-), 99(-), 204(-), 242(+), 365(-), 389(+), 400(-), 683(+), 1129(+), 1473(+), 1604(-), 1747(+),
GCBP2ZMGAPC4	-	-	-	-	-	-	-	-	-	-	-	-	-	-	-	-	-	1925(-),	-	1748(-),	-	-	-
GCCCORE	-	475(+), 478(+), 1848(+),	-	1877(+),	-	113(-), 116(-), 221(-), 433(-), 436(-), 439(-), 442(-), 469(-), 661(+),	925(-), 1800(-), 1804(+), 1836(+),	-	948(+), 1449(+), 1600(-), 1646(-),	203(+), 308(+), 401(+), 446(+), 479(+), 482(+), 539(+), 815(+), 939(+), 1157(+), 1304(+),	154(-), 157(-), 862(-), 1173(-), 1831(+),	155(+), 255(+),	-	1537	4(+), 45(-), 232(-), 235(-), 258(+), 858(-), 1649(-), 1652(-), 1889(-), 1892(-),	-	-	829(+),	-	1682(+),	1545(-), 1548(-), 1608(-),	1246(+), 1987(+),	1961(-),
GCN4OSGLUB1	-	-	-	-	-	-	1951(-),	-	-	-	1351(+),	-	-	-	-	-	-	1785(-),	-	-	-	1436(-), 1972(-),	-
GLMHVCHORD	-	-	-	-	-	-	-	-	-	-	1350(-), 1350(+),	-	-	-	-	-	-	1784(-), 1784(+),	-	-	-	-	-
GRAZMRAB28	-	-	-	-	-	116(-),	-	-	-	-	-	-	-	-	-	-	-	-	-	-	-	-	-
GT1CONSENSUS	165(-), 374(-), 542(-), 601(-), 602(-), 655(+), 665(-), 719(+), 734(+), 757(-), 973(-), 1002(-), 1100(-), 1316(+), 1473(+), 1599(+), 1629(+), 1765(+), 1802(-), 1831(+), 1892(-), 1921(+), 1922(+),	30(+), 630(+), 657(-), 677(+), 1074(-), 1108(+), 1298(-), 1725(-), 1863(-),	487(+), 851(-), 852(-), 865(-), 1001(-), 1073(+), 1404(-), 1718(-), 1792(+), 1793(+), 1807(-),	487(-), 838(+), 902(-), 979(+), 1070(+), 1071(+), 1526(+), 1548(+), 1552(-),	33(-), 347(-), 661(-), 898(+), 1139(+), 1578(-), 1739(-), 1813(+),	876(-), 1006(-), 1142(+), 1176(+), 1325(-), 1446(+), 1494(+), 1516(-), 1707(-), 1732(+), 1733(+),	123(+), 406(+), 414(+), 860(+), 944(+), 1066(-), 1300(-), 1311(+), 1415(-), 1574(-), 1659(+), 1684(-),	19(-), 501(-), 537(+), 618(+), 853(-), 968(+), 981(-), 1159(+), 1230(-), 1231(-), 1388(-),	21(-), 137(-), 310(-), 327(-), 328(-), 731(-), 784(-), 1101(-), 1522(-), 1786(+), 1913(-),	1430(+),	2(-), 1425(+), 1513(-), 1514(-), 1528(-), 1547(+), 1548(+), 1560(-),	324(+), 398(+), 480(+), 494(-), 619(-), 620(-), 675(-), 747(+), 1499(-), 1809(-), 1810(-), 1872(+), 1886(+), 1887(+), 1894(+),	16(+), 188(+), 209(-), 386(+), 387(+), 395(+), 396(+), 647(+), 1212(+), 1225(-), 1226(-), 1301(+), 1376(-), 1463(-), 1608(-),	746	422(+), 464(+), 465(+), 525(+), 586(+), 635(+), 1067(+), 1938(-),	304(-), 475(-), 502(+), 785(+), 797(+), 798(+), 949(-), 956(+), 973(+), 974(+), 1146(-), 1190(-), 1396(-), 1672(+), 1692(+),	16(+), 26(+), 395(-), 459(+), 460(+), 641(-), 872(-), 1037(+), 1163(-), 1210(-), 1552(+), 1634(+), 1655(-), 1777(+), 1895(-),	66(-), 1075(+), 1503(-), 1515(+), 1688(+), 1696(+), 1878(-),	497(-), 515(+), 699(+), 896(-), 1110(-), 1270(+), 1482(+), 1575(-), 1629(-), 1640(+), 1698(-), 1776(+), 1777(+), 1869(-),	30(+), 206(-), 466(+), 704(-), 705(-), 873(-), 893(+), 1163(-), 1238(+), 1239(+), 1338(-),	64(-), 99(-), 100(-), 648(+), 649(+), 827(-), 1102(+), 1309(+), 1321(+), 1357(+), 1365(-), 1421(+), 1448(+), 1473(+), 1474(+), 1493(-), 1501(+), 1502(+), 1520(-), 1813(-),	268(+), 588(-), 600(-), 601(-), 620(+), 621(+), 683(-), 777(-), 855(-), 906(+), 1088(-), 1089(-), 1468(-), 1684(+),	21(-), 130(-), 294(+), 398(-), 421(+), 432(-), 541(+), 670(-), 1175(+), 1217(-), 1372(-), 1533(+), 1560(-), 1602(-), 1747(+), 1786(+),
GT1CORE	248(-), 471(-),	55(+), 64(-), 1931(+),	-	729(-),	1211(+), 1525(+), 1683(+),	814(+),	-	597(+), 861(+),	1068(-),	1493(-),	-	1453(-),	510(+),	62	-	-	479(+),	32(+), 41(-),	260(+),	115(-),	1301(+),	-	1412(-),
GT1GMSCAM4	165(-), 542(-), 1599(+), 1922(+),	677(+), 1725(-),	487(+), 851(-), 865(-), 1073(+), 1718(-), 1793(+),	902(-), 1071(+), 1526(+),	1578(-), 1813(+),	876(-), 1446(+), 1494(+), 1733(+),	860(+), 1415(-),	537(+), 618(+),	21(-), 327(-), 1522(-), 1786(+),	-	2(-), 1513(-), 1560(-),	398(+), 619(-), 675(-), 1809(-), 1887(+), 1894(+),	16(+), 188(+), 209(-), 396(+), 647(+), 1225(-),	1767	-	949(-), 1146(-), 1396(-), 1672(+), 1692(+),	460(+), 1037(+), 1210(-), 1895(-),	1515(+),	497(-), 1640(+),	704(-), 893(+), 1239(+),	649(+), 827(-), 1309(+), 1365(-), 1421(+), 1448(+), 1474(+), 1493(-), 1502(+), 1520(-),	588(-), 600(-),	294(+), 432(-), 670(-), 1560(-),
GT1MOTIFPSRBCS	-	-	-	-	-	-	-	-	-	-	-	-	12(+),	-	-	-	-	-	-	-	-	-	-
GTGANTG10	25(+), 58(-), 121(-), 180(-), 290(+), 310(+), 354(-), 371(+), 439(+), 520(+), 533(-), 546(-), 593(-), 747(-), 1145(-), 1238(+), 1299(-), 1381(+),	18(+), 87(-), 134(+), 167(+), 295(-), 560(+), 639(+), 803(+), 1064(-), 1484(+),	129(-), 378(+), 1244(-), 1295(+), 1570(-), 1736(+), 1934(+),	50(-), 126(+), 407(-), 452(-), 580(+), 749(-), 799(-), 849(-), 1033(-), 1184(+), 1414(-), 1484(+), 1501(+), 1511(-), 1534(+), 1754(+), 1796(+), 1916(+),	23(-), 172(-), 202(+), 217(+), 225(+), 297(+), 593(-), 671(-), 1064(-), 1170(+), 1355(-), 1399(-), 1481(+), 1519(+), 1619(-), 1720(-), 1935(-),	89(+), 411(-), 498(-), 525(+), 1014(-), 1354(+), 1424(+), 1545(+), 1566(+), 1668(+), 1758(-), 1909(-), 1970(+),	14(+), 93(-), 149(+), 204(-), 386(+), 435(+), 573(+), 590(+), 702(-), 765(+), 881(-), 891(+), 1004(+), 1307(+), 1450(+), 1463(+), 1477(+), 1635(+), 1657(+), 1898(+),	28(+), 107(+), 158(-), 209(-), 297(+), 734(-), 776(+), 1021(+), 1140(+), 1207(+), 1257(-), 1284(-), 1293(+), 1309(+), 1483(+), 1527(-), 1535(+), 1552(-), 1628(-),	42(+), 122(-), 162(-), 295(-), 374(+), 402(+), 591(+), 823(-), 854(-), 993(-), 1773(-), 1838(+),	545(+), 551(+), 599(+), 603(+), 617(+), 864(-), 1145(+), 1163(+), 1415(+), 1526(+), 1534(+), 1575(+), 1739(+),	115(+), 238(-), 290(+), 527(+), 658(+), 748(+), 989(-), 1124(-), 1181(-), 1412(+), 1419(+), 1586(-), 1984(-),	27(-), 75(-), 103(-), 111(-), 122(-), 178(-), 211(-), 241(-), 821(+), 980(-), 1002(+), 1012(-), 1144(-), 1226(+), 1327(-), 1410(+), 1459(+), 1637(-), 1773(+),	14(+), 172(-), 465(-), 475(-), 696(+), 836(+), 945(-), 1070(+), 1170(-), 1340(+), 1348(+), 1852(-), 1881(+),	13	135(-), 250(-), 566(+), 600(-), 707(-), 906(-), 1040(+), 1048(+), 1286(-), 1377(-), 1436(+), 1465(-), 1607(-),	15(+), 91(-), 357(+), 629(-), 769(-), 812(-), 991(+), 1108(+), 1131(-), 1139(+), 1316(-), 1321(+), 1593(+), 1635(-), 1654(-), 1776(-), 1973(-),	97(+), 142(+), 164(-), 508(+), 966(+), 1153(-), 1394(+), 1517(+), 1625(+), 1641(+), 1751(+), 1887(-),	11(+), 80(-), 149(-), 388(+), 509(-), 934(+), 956(-), 1100(-), 1120(-), 1509(+), 1580(-), 1670(-), 1675(+),	360(-), 419(+), 597(-), 1412(-), 1496(+), 1595(+),	73(-), 677(-), 684(-), 694(+), 792(-), 921(-), 1023(-), 1040(+), 1188(+), 1444(+), 1710(-),	240(+), 353(+), 668(+), 1202(-), 1639(+), 1976(+),	147(+), 177(-), 333(+), 413(+), 467(+), 495(+), 571(+), 616(+), 627(+), 1440(-), 1484(-), 1505(+), 1650(+), 1674(-), 1682(+), 1817(+), 1880(+), 1895(-),	4(-), 25(-), 55(-), 87(+), 108(-), 175(+), 206(-), 367(-), 436(-), 556(+), 593(+), 771(+), 971(-), 1457(+), 1634(+), 1929(+), 1945(-),
HBOXCONSENSUSPVCHS	-	-	-	-	-	-	1094(+),	-	-	-	-	-	-	-	-	-	-	-	-	-	-	-	-
HBOXPVCHS15	-	-	-	-	-	-	1094(+),	-	-	-	-	-	-	-	-	-	-	-	-	-	-	-	-
HDZIP2ATATHB2	916(-),	-	-	-	-	1531(-),	-	-	-	-	-	-	-	-	-	-	-	-	-	-	-	-	-
HEXAMERATH4	-	-	609(+),	-	-	265(-), 271(-), 342(+),	-	1791(+),	-	9(-), 959(+), 1314(+),	877(+), 1446(-),	1541(+),	-	-	228(-), 1580(-), 1885(-),	-	-	-	1131(-),	1718(-),	47(-),	1241(-), 1263(-),	-
HEXAT	-	-	-	-	-	-	-	-	-	-	-	-	-	-	-	-	-	-	1993(-),	-	-	-	-
HEXMOTIFTAH3H4	118(+),	1577(-),	1701(+),	859(+),	-	-	1442(-),	-	-	651(-),	-	-	169(+), 1790(-),	-	849(+),	1252(+),	1940(-),	1773(-),	1995(+),	-	-	-	-
HSELIKENTACIDICPR1	-	-	-	-	-	-	-	-	-	-	-	-	-	-	-	-	-	1807(-), 1807(+),	-	-	-	-	-
IBOX	-	932(+), 1801(+),	-	-	382(-),	943(-), 985(-),	1047(+), 1317(+), 1493(-), 1710(-),	185(-), 217(-), 766(+),	-	-	529(+),	318(+), 338(+),	-	-	-	-	681(+), 1333(+),	1536(+),	474(+),	-	494(-),	-	1473(+),
IBOXCORE	655(+), 719(+), 734(+), 974(-), 1003(-), 1059(+), 1803(-),	932(+), 1108(+), 1801(+),	-	488(-), 786(-), 1548(+),	383(-), 892(+), 1095(+), 1139(+), 1569(+),	944(-), 986(-), 1142(+), 1326(-), 1517(-),	1047(+), 1311(+), 1317(+), 1494(-), 1575(-), 1711(-),	35(-), 186(-), 218(-), 289(-), 766(+), 1159(+), 1389(-),	311(-), 876(-), 1539(+),	-	14(-), 529(+),	318(+), 324(+), 338(+), 480(+), 495(-), 747(+), 1500(-),	45(-), 709(-), 1212(+), 1609(-),	923	635(+), 1939(-),	476(-), 502(+), 956(+),	26(+), 681(+), 1164(-), 1333(+),	1075(+), 1504(-), 1536(+), 1688(+), 1696(+),	474(+), 699(+), 916(-), 1576(-), 1630(-),	696(+), 1164(-), 1339(-), 1434(-),	495(-), 1102(+), 1321(+), 1357(+),	268(+),	22(-), 399(-), 1129(+), 1473(+), 1603(-), 1747(+),
IBOXCORENT	-	932(+),	-	-	381(-),	942(-),	1047(+), 1317(+),	-	-	-	529(+),	318(+), 338(+),	-	-	-	-	681(+),	-	474(+),	-	-	-	-
INRNTPSADB	-	1027(+), 1321(+),	845(+), 1243(+), 1271(+), 1762(+),	109(-), 211(-), 342(+), 1295(+),	533(-), 908(+), 1379(+), 1602(+),	522(-), 1171(-), 1757(+),	396(-), 1171(-), 1474(-),	254(-), 532(-), 738(-), 951(+), 986(+),	601(+),	1601(+),	1684(+),	-	1169(+), 1409(+), 1620(-), 1805(-),	492	324(-), 490(-), 1234(+),	-	-	1579(+),	33(-), 555(+), 1592(-), 1695(+),	683(+),	693(-), 930(-), 1636(-),	343(+), 794(+), 846(-), 969(+), 1483(+), 1601(-),	259(+), 1504(+), 1926(-),
INTRONLOWER	-	457(-), 1470(-),	149(+), 1788(+),	757(-), 1263(-), 1595(+),	-	-	237(+), 1579(-), 1982(+),	328(-),	260(+),	-	98(+), 419(-), 611(+), 1669(-),	-	1499(+),	163	303(-),	-	-	-	-	563(+), 1214(+),	30(+), 1598(+),	-	1864(+),
INTRONUPPER	-	-	-	-	-	-	239(+),	-	-	-	-	-	-	-	-	-	-	-	-	-	-	-	-
IRO2OS	748(+),	-	-	-	1891(-), 1936(+),	-	-	-	-	-	-	-	-	-	-	-	1574(-),	-	-	-	664(-),	-	-
L1BOXATPDF1	-	1093(+), 1110(+),	-	-	-	1512(-),	993(-),	-	-	-	-	-	-	1106	-	-	-	-	-	-	683(+),	-	-
LEAFYATAG	-	-	-	-	-	-	-	-	175(+), 825(-),	-	-	1146(-),	1203(-), 1380(+),	-	-	-	-	-	-	-	-	-	1406(+),
LECPLEACS2	-	-	-	-	162(-),	839(+), 1180(-),	-	-	-	-	-	-	1312(+),	918	1934(-),	-	-	-	-	-	1066(+),	640(-), 704(-), 930(-),	-
LRENPCABE	-	-	-	-	-	-	-	-	932(-),	-	-	-	-	-	-	1721(+),	-	-	-	-	-	-	-
LTRE1HVBLT49	-	1701(-),	-	184(-),	-	-	-	1274(-),	-	-	-	521(+),	1674(-),	1765	-	534(+), 605(-), 1148(-), 1879(+),	-	-	-	76(+),	-	-	945(+),
LTREATLTI78	-	-	-	-	-	-	-	1685(-),	-	-	-	-	-	-	-	-	-	-	-	843(-), 1695(+),	-	-	-
LTRECOREATCOR15	-	108(-), 234(+), 726(+), 799(-),	17(-), 594(-), 621(+), 1339(+),	442(+), 1854(-), 1912(-),	1227(-), 1832(-), 1900(+),	980(-),	1139(-),	957(+), 1224(+), 1686(-), 1793(-), 1811(+),	914(-), 925(-), 1495(-),	115(-), 287(-), 835(+), 961(-), 1017(+), 1810(+),	500(+), 552(-), 901(-), 905(-), 1214(+),	371(+),	-	707	-	839(-), 1382(-), 1936(-),	213(-),	453(+), 884(-),	908(+), 1130(+),	15(-), 844(-), 1696(+), 1717(+),	245(-), 1855(+),	1195(-),	28(+), 984(+), 998(+), 1012(+), 1049(+), 1053(+), 1243(-),
MARARS	-	-	-	-	-	-	-	-	-	-	-	-	-	-	1930(+),	-	1601(+),	-	-	-	-	636(+),	726(-),
MARTBOX	132(+), 358(-),	993(-),	1188(-), 1794(-),	-	-	1612(-),	1269(+), 1273(+),	1489(-),	720(-),	-	1555(+),	-	-	-	-	-	1205(+), 1450(+), 1795(+), 1873(-),	-	-	-	-	-	280(+),
MNF1ZMPPC1	-	-	-	-	-	143(-),	-	-	-	-	-	-	-	-	-	-	59(+),	-	-	661(-),	-	-	832(-),
MYB1AT	559(-), 1230(+), 1903(+),	663(-), 788(-), 806(+), 1889(+),	1417(-),	730(+), 1848(+), 1893(+),	-	752(+), 1300(+), 1742(-),	297(+), 697(-), 988(-),	32(-), 286(-), 596(-), 860(-), 1767(+),	172(+), 1044(+), 1062(+),	1469(-), 1909(-),	-	1269(-),	706(-), 955(+), 985(-), 1126(-), 1460(-), 1695(-), 1845(-), 1930(-),	61	1070(+), 1974(+),	229(+), 405(-), 445(-), 758(+),	200(+), 665(-), 735(-), 1079(-), 1650(+), 1673(+),	476(+),	1401(-), 1407(-), 1875(+),	116(+), 698(+), 763(+), 1223(-), 1431(-),	-	127(-), 286(+), 1157(+), 1719(-),	761(-), 1485(+), 1500(-), 1685(+),
MYB1LEPR	-	-	1419(+),	-	-	1639(-),	294(-),	779(-), 875(-),	-	-	56(-),	-	-	-	-	-	-	-	-	-	-	690(-),	1318(-), 1482(-),
MYB26PS	-	-	-	-	-	-	-	-	-	-	51(-),	-	-	-	-	-	-	-	-	-	-	-	-
MYB2AT	-	-	629(+),	-	-	-	-	389(-), 1066(+),	873(-), 1242(+),	-	59(+), 71(+),	-	1076(+),	-	-	685(+),	1325(-),	1317(-), 1956(-),	-	-	852(+), 1304(+),	-	563(-), 956(-),
MYB2CONSENSUSAT	321(+),	1195(+), 1789(+), 1990(-),	629(+), 1136(-),	1779(+), 1957(-),	-	15(+), 810(+),	-	389(-), 1066(+), 1175(+), 1503(-), 1771(+), 1823(+),	128(+), 873(-), 1242(+),	487(+), 1824(+),	23(+), 59(+), 71(+), 932(-), 1057(+), 1607(-), 1675(-),	288(+),	1076(+), 1972(-),	131	449(+), 1923(-),	685(+), 717(+),	887(+), 1325(-),	1317(-), 1956(-),	490(-), 1207(+), 1361(+), 1415(+), 1756(-),	1111(-),	308(-), 395(+), 852(+), 1304(+),	-	118(+), 223(-), 496(-), 550(-), 563(-), 796(+), 956(-), 1078(+), 1222(+),
MYBATRD22	-	-	1417(-),	-	-	-	296(+),	-	-	-	-	-	985(-), 1845(-),	-	-	-	-	-	-	-	-	-	1484(+), 1684(+),
MYBCORE	321(-), 1132(-), 1367(-), 1390(+),	54(+), 379(+), 1195(-), 1789(-), 1930(+), 1990(+),	99(-), 629(-), 1133(-), 1136(+),	1779(-), 1807(-), 1957(+),	602(+), 618(+), 960(-), 1834(+),	15(-), 306(+), 418(+), 810(-), 813(+), 1238(-), 1622(+), 1982(+),	930(+), 1870(+),	168(-), 389(+), 747(-), 878(-), 1066(-), 1175(-), 1277(+), 1405(+), 1503(+), 1771(-), 1823(-),	128(-), 873(+), 1242(-), 1497(+), 1652(+), 1896(-),	487(-), 1494(-), 1540(+), 1824(-),	23(-), 59(-), 71(-), 932(+), 1057(-), 1607(+), 1675(+),	288(-), 1454(-), 1538(-),	57(+), 373(+), 761(+), 981(+), 1076(-), 1197(+), 1948(+), 1972(+),	131	449(-), 472(-), 853(-), 1923(+),	685(-), 717(-),	103(+), 232(+), 887(-), 1325(+),	42(-), 196(+), 886(+), 1317(+), 1627(-), 1956(+),	487(-), 490(+), 905(-), 1207(-), 1361(-), 1415(-), 1756(+), 1762(+), 1786(+), 1879(-), 1905(-),	374(-), 1111(+), 1693(-), 1957(-),	247(+), 308(+), 395(-), 596(-), 852(-), 1304(-),	714(+), 1794(+),	118(-), 223(+), 322(-), 496(+), 550(+), 563(+), 607(-), 796(-), 956(+), 1078(-), 1183(-), 1222(-), 1269(-), 1298(+), 1311(-), 1413(-),
MYBCOREATCYCB1	104(-), 1370(-),	1305(-), 1666(-),	-	883(-), 1530(+), 1714(+), 1957(-),	-	811(+),	-	1176(+), 1253(-), 1503(-),	129(+), 1348(-), 1592(+),	128(-), 488(+), 1497(-), 1950(+),	932(-), 1821(+),	-	1972(-),	1400	450(+), 546(+), 1172(+), 1675(+), 1789(+), 1923(-),	-	655(-), 1506(+),	1494(+), 1589(+),	1306(-), 1834(+),	1111(-), 1663(-), 1739(-),	308(-), 396(+), 539(+), 1234(+), 1736(+),	-	119(+), 550(-), 797(+), 1733(-), 1986(-),
MYBGAHV	-	-	-	-	-	-	-	782(+), 1651(+),	1119(+),	-	-	893(+),	-	-	-	-	1457(-),	1438(+),	-	154(+),	672(-), 689(+), 926(+),	-	-
MYBPLANT	1904(+),	1890(+),	-	607(-), 672(+), 1889(+),	-	994(+),	-	-	1946(+),	-	51(+),	-	1927(-),	953	-	-	1090(+),	-	996(+), 1142(+), 1173(-), 1876(+),	1690(+),	400(-),	142(-),	-
MYBPZM	1896(+),	704(+),	685(-), 716(-),	523(-), 607(-),	1906(+),	307(-),	931(-), 1094(+), 1822(+),	-	1944(+), 1948(+),	1251(+),	49(+), 1756(-),	-	1235(+), 1927(-),	626	1057(-), 1595(+),	-	956(-), 1092(+),	-	1144(+), 1173(-), 1878(+), 1893(+), 1904(+),	20(-), 292(+), 373(+), 1194(-), 1692(+),	298(-), 1119(-),	1186(+), 1537(-),	1182(+), 1299(-),
MYBST1	337(+), 1004(-), 1085(+), 1115(-), 1209(+),	278(-), 326(+), 436(+), 713(-), 1271(+), 1870(-),	-	-	7(+), 62(-), 1202(+),	1315(+),	1576(-), 1712(-),	219(-), 425(-), 765(+), 1158(+),	226(+), 680(+), 1085(-), 1538(+),	1448(+),	15(-), 46(-), 564(+), 1462(-),	323(+), 337(+), 479(+), 1115(+), 1394(-), 1438(-), 1501(-),	96(+), 710(-), 1062(+), 1183(+), 1610(-), 1650(-), 1984(+),	199	1317(+), 1940(-),	63(+), 384(-), 924(-), 1268(+), 1616(+),	25(+), 437(+), 525(+), 680(+), 1620(-),	370(-), 545(+), 576(+), 588(+), 749(-), 866(+), 928(-), 938(-), 1091(+), 1360(-),	797(+), 917(-), 1539(-), 1864(-),	1476(+),	209(+), 282(-), 305(-), 1320(+), 1356(+),	121(-), 192(+), 440(-), 1055(-),	1128(+), 1746(+),
MYCATERD1	534(-), 594(-), 812(-), 1582(+),	942(+),	444(-), 520(+),	-	521(+),	1197(+), 1781(+), 1956(-),	-	-	-	1817(-),	1266(+),	332(+), 351(+), 530(+), 856(+), 1138(-),	-	-	-	1550(+), 1931(+),	94(+),	332(-), 431(+), 443(-), 1931(-),	-	666(-), 1307(-), 1441(+),	173(+),	487(-),	1170(+), 1489(+),
MYCATRD22	534(+), 594(+), 812(+), 1582(-),	942(-),	444(+), 520(-),	-	521(-),	1197(-), 1781(-), 1956(+),	-	-	-	1817(+),	1266(-),	332(-), 351(-), 530(-), 856(-), 1138(+),	-	-	-	1550(-), 1931(-),	94(-),	332(+), 431(-), 443(+), 1931(+),	-	666(+), 1307(+), 1441(-),	173(-),	487(+),	1170(-), 1489(-),
MYCCONSENSUSAT	188(-), 188(+), 321(-), 321(+), 534(-), 534(+), 594(-), 594(+), 748(-), 748(+), 812(-), 812(+), 1338(-), 1338(+), 1570(-), 1570(+), 1582(-), 1582(+), 1736(-), 1736(+), 1866(-), 1866(+),	429(-), 429(+), 455(-), 455(+), 464(-), 464(+), 889(-), 889(+), 942(-), 942(+), 1195(-), 1195(+), 1686(-), 1686(+), 1715(-), 1715(+), 1789(-), 1789(+), 1990(-), 1990(+),	115(-), 115(+), 262(-), 262(+), 444(-), 444(+), 520(-), 520(+), 1136(-), 1136(+), 1265(-), 1265(+), 1310(-), 1310(+), 1478(-), 1478(+), 1622(-), 1622(+), 1925(-), 1925(+),	223(-), 223(+), 622(-), 622(+), 815(-), 815(+), 1591(-), 1591(+), 1779(-), 1779(+),	400(-), 400(+), 521(-), 521(+), 594(-), 594(+), 976(-), 976(+), 1004(-), 1004(+), 1414(-), 1414(+), 1776(-), 1776(+), 1892(-), 1892(+), 1936(-), 1936(+),	9(-), 9(+), 15(-), 15(+), 532(-), 532(+), 643(-), 643(+), 762(-), 762(+), 936(-), 936(+), 1197(-), 1197(+), 1385(-), 1385(+), 1781(-), 1781(+), 1938(-), 1938(+), 1956(-), 1956(+),	44(-), 44(+), 116(-), 116(+), 262(-), 262(+), 377(-), 377(+), 1904(-), 1904(+),	104(-), 104(+), 234(-), 234(+), 282(-), 282(+), 506(-), 506(+), 565(-), 565(+), 896(-), 896(+), 1215(-), 1215(+), 1411(-), 1411(+), 1468(-), 1468(+), 1629(-), 1629(+), 1641(-), 1641(+), 1694(-), 1694(+), 1771(-), 1771(+), 1823(-), 1823(+), 1829(-), 1829(+),	357(-), 357(+), 494(-), 494(+), 736(-), 736(+), 805(-), 805(+), 855(-), 855(+), 1024(-), 1024(+), 1050(-), 1050(+), 1127(-), 1127(+),	20(-), 20(+), 190(-), 190(+), 353(-), 353(+), 643(-), 643(+), 683(-), 683(+), 869(-), 869(+), 986(-), 986(+), 1040(-), 1040(+), 1084(-), 1084(+), 1425(-), 1425(+), 1479(-), 1479(+), 1564(-), 1564(+), 1572(-), 1572(+), 1696(-), 1696(+), 1817(-), 1817(+), 1824(-), 1824(+),	23(-), 23(+), 312(-), 312(+), 387(-), 387(+), 651(-), 651(+), 691(-), 691(+), 883(-), 883(+), 1057(-), 1057(+), 1101(-), 1101(+), 1266(-), 1266(+), 1397(-), 1397(+), 1607(-), 1607(+), 1675(-), 1675(+), 1937(-), 1937(+),	63(-), 63(+), 288(-), 288(+), 304(-), 304(+), 332(-), 332(+), 351(-), 351(+), 530(-), 530(+), 775(-), 775(+), 856(-), 856(+), 963(-), 963(+), 1138(-), 1138(+), 1209(-), 1209(+), 1265(-), 1265(+), 1414(-), 1414(+), 1638(-), 1638(+), 1783(-), 1783(+),	54(-), 54(+), 408(-), 408(+), 929(-), 929(+), 1370(-), 1370(+), 1563(-), 1563(+), 1855(-), 1855(+),	131	795(-), 795(+), 1019(-), 1019(+), 1433(-), 1433(+),	85(-), 85(+), 156(-), 156(+), 717(-), 717(+), 1046(-), 1046(+), 1377(-), 1377(+), 1550(-), 1550(+), 1636(-), 1636(+), 1727(-), 1727(+), 1931(-), 1931(+),	52(-), 52(+), 94(-), 94(+), 157(-), 157(+), 223(-), 223(+), 451(-), 451(+), 887(-), 887(+), 1097(-), 1097(+), 1403(-), 1403(+), 1575(-), 1575(+),	24(-), 24(+), 332(-), 332(+), 344(-), 344(+), 431(-), 431(+), 443(-), 443(+), 649(-), 649(+), 790(-), 790(+), 1185(-), 1185(+), 1793(-), 1793(+), 1931(-), 1931(+),	361(-), 361(+), 490(-), 490(+), 1207(-), 1207(+), 1286(-), 1286(+), 1361(-), 1361(+), 1415(-), 1415(+), 1714(-), 1714(+), 1756(-), 1756(+), 1932(-), 1932(+), 1960(-), 1960(+),	5(-), 5(+), 634(-), 634(+), 666(-), 666(+), 750(-), 750(+), 909(-), 909(+), 926(-), 926(+), 1035(-), 1035(+), 1307(-), 1307(+), 1441(-), 1441(+), 1922(-), 1922(+),	173(-), 173(+), 665(-), 665(+), 1825(-), 1825(+),	171(-), 171(+), 183(-), 183(+), 213(-), 213(+), 487(-), 487(+), 1828(-), 1828(+),	223(-), 223(+), 496(-), 496(+), 818(-), 818(+), 852(-), 852(+), 1078(-), 1078(+), 1118(-), 1118(+), 1170(-), 1170(+), 1222(-), 1222(+), 1489(-), 1489(+), 1518(-), 1518(+), 1817(-), 1817(+),
NAPINMOTIFBN	-	-	442(+),	-	-	1954(+),	-	516(+),	-	-	1638(-),	-	-	-	-	1236(-),	-	-	-	773(-),	708(-),	-	-
NODCON1GM	39(+), 731(+), 740(+), 889(+),	1135(+),	-	490(-),	1636(+),	1606(-),	389(-), 1314(+),	437(+), 715(+), 723(+), 1312(+), 1601(-),	727(+),	1605(-),	1614(+), 1788(-),	315(+), 914(-),	299(-), 399(+), 433(+), 1304(+),	488	431(-), 1127(+),	-	361(+), 937(+),	-	1632(-), 1742(+),	577(-), 809(-), 1330(-),	24(-), 412(+), 1096(+), 1466(-),	-	239(+), 1198(-), 1605(-),
NODCON2GM	18(-), 1119(+), 1203(+), 1827(-),	59(-), 101(-), 1487(-), 1738(-), 1777(-),	740(-), 1156(-), 1730(-),	1935(+), 1995(+),	443(+), 758(+), 789(+), 948(-), 989(+), 1241(-), 1598(+), 1687(-), 1817(-), 1985(+),	392(-), 611(-), 618(-), 704(+), 1227(-), 1245(-), 1601(-),	62(-), 528(+), 551(-), 557(-), 895(-), 909(-),	59(-), 592(+), 850(+), 912(-), 1043(-), 1430(+), 1935(-),	68(+), 436(+), 1732(-), 1793(+),	465(-), 1517(+), 1713(+),	1096(-),	341(-), 1722(-), 1898(-), 1951(+),	38(-), 500(+), 669(+), 1605(+),	653	641(-), 1335(-), 1442(+), 1621(+),	966(+), 1489(+), 1506(-), 1790(+), 1887(+),	169(+), 1014(-), 1033(-), 1050(-),	38(+), 296(-), 491(-), 798(-), 1051(+),	87(-), 1561(+),	111(+),	69(+), 439(+),	1579(+), 1633(-), 1763(+), 1937(+), 1951(+), 1968(+),	149(-), 1552(+), 1846(+),
NONAMERMOTIFTAH3H4	-	-	-	-	-	-	-	-	-	-	-	-	-	-	-	-	-	-	-	518(+),	-	-	-
NRRBNEXTA	-	-	-	-	-	-	-	-	-	-	-	1502(-),	-	-	-	-	-	-	-	-	-	-	-
NTBBF1ARROLB	1215(-),	1394(-), 1535(-),	-	-	413(-), 1214(-), 1737(+),	774(+), 1418(-),	1608(-),	-	135(+),	-	-	664(+), 1131(+), 1421(-),	1172(+),	301	-	75(-), 367(-), 1430(-),	236(-), 540(-),	1104(-), 1386(-),	1627(+),	179(-),	1104(-),	423(-),	355(-), 393(-), 1391(+), 1835(-),
OCTAMERMOTIFTAH3H4	-	-	-	-	-	-	-	-	-	-	-	-	-	-	-	-	347(+),	-	-	-	-	-	-
OPAQUE2ZM22Z	-	-	-	-	-	-	-	-	-	-	-	-	-	-	-	-	-	940(+),	-	-	-	-	-
OPAQUE2ZMB32	-	-	-	-	-	-	494(+),	-	-	-	-	-	-	-	-	1702(+),	-	-	-	-	-	-	-
OSE1ROOTNODULE	39(+), 731(+), 740(+), 889(+),	1135(+),	-	490(-),	1636(+),	1606(-),	389(-), 1314(+),	437(+), 715(+), 723(+), 1312(+), 1601(-),	727(+),	1605(-),	1614(+), 1788(-),	315(+), 914(-),	299(-), 399(+), 433(+), 1304(+),	488	431(-), 1127(+),	-	361(+), 937(+),	-	1632(-), 1742(+),	577(-), 809(-), 1330(-),	24(-), 412(+), 1096(+), 1466(-),	-	239(+), 1198(-), 1605(-),
OSE2ROOTNODULE	18(-), 1119(+), 1203(+), 1827(-),	59(-), 101(-), 1487(-), 1738(-), 1777(-),	740(-), 1156(-), 1730(-),	1935(+), 1995(+),	443(+), 758(+), 789(+), 948(-), 989(+), 1241(-), 1598(+), 1687(-), 1817(-), 1985(+),	392(-), 611(-), 618(-), 704(+), 1227(-), 1245(-), 1601(-),	62(-), 528(+), 551(-), 557(-), 895(-), 909(-),	59(-), 592(+), 850(+), 912(-), 1043(-), 1430(+), 1935(-),	68(+), 436(+), 1732(-), 1793(+),	465(-), 1517(+), 1713(+),	1096(-),	341(-), 1722(-), 1898(-), 1951(+),	38(-), 500(+), 669(+), 1605(+),	653	641(-), 1335(-), 1442(+), 1621(+),	966(+), 1489(+), 1506(-), 1790(+), 1887(+),	169(+), 1014(-), 1033(-), 1050(-),	38(+), 296(-), 491(-), 798(-), 1051(+),	87(-), 1561(+),	111(+),	69(+), 439(+),	1579(+), 1633(-), 1763(+), 1937(+), 1951(+), 1968(+),	149(-), 1552(+), 1846(+),
P1BS	196(-), 196(+),	1098(-), 1098(+),	-	-	-	1949(-), 1949(+),	-	-	1671(-), 1671(+),	1448(-), 1448(+),	1955(-), 1955(+),	1829(-), 1829(+),	-	320	1317(-), 1317(+),	1555(-), 1555(+),	-	545(-), 545(+),	1801(-), 1801(+),	-	1798(-), 1798(+),	-	-
PALBOXAPC	-	1176(-), 1639(-),	407(-),	-	1886(+),	73(-),	1938(-),	-	-	439(-), 1233(-), 1953(-),	737(+), 1861(-), 1905(+), 1925(-), 1929(-),	937(+),	-	-	181(-), 1943(+),	-	1055(+),	1721(+),	-	403(-),	-	1203(+),	941(+),
PALBOXLPC	-	-	-	-	-	-	-	-	-	-	-	-	-	-	-	-	-	-	1139(+),	-	-	-	-
PALBOXPPC	-	-	720(-),	-	-	-	-	-	-	-	-	-	-	-	-	-	-	-	-	-	-	-	1334(+),
POLASIG1	136(-), 358(+), 679(-), 1073(+), 1180(-), 1836(+),	684(-), 993(+), 1070(-), 1124(+), 1533(+), 1732(+), 1921(+),	882(-), 986(+), 1191(+), 1520(-), 1531(+),	960(+), 1668(+),	207(-), 411(+), 766(+), 901(+), 1118(+), 1425(-),	1763(-),	1277(-),	1385(-), 1489(+), 1907(+),	465(+), 723(+), 757(+), 1756(+),	-	1740(+), 1816(+),	-	229(-), 332(+), 634(+), 1361(+),	-	1349(+),	581(+), 661(+), 678(-), 1428(+),	1248(+), 1449(-), 1499(-), 1878(+),	-	122(+), 528(-), 1585(-),	887(+),	-	1625(-),	308(+), 424(+), 724(+), 745(+), 764(-),
POLASIG2	294(-), 694(+), 1442(+),	-	1513(-),	-	1456(-), 1670(-),	552(-), 1415(+),	-	528(+), 1109(-),	469(+), 692(+),	-	-	666(-), 754(-), 1187(-), 1363(+),	-	1119	-	-	1473(-),	-	518(+),	33(+), 269(-),	1092(+),	-	-
POLASIG3	346(-), 363(+), 457(-), 918(-), 921(-), 958(+), 1476(+), 1632(+),	1407(+), 1410(+), 1436(-), 1439(-),	457(+), 1411(+),	116(+), 864(+), 1040(+), 1542(-), 1740(+),	770(+), 1587(+), 1590(+),	1099(+), 1450(+), 1536(-),	635(-),	341(-), 521(-), 602(+),	232(+), 1291(+),	1794(+),	-	1496(-), 1839(-), 1849(+),	531(-),	1195	1354(-),	241(+), 895(+),	441(-), 670(-), 1181(-), 1794(-),	355(-),	444(-), 1222(+), 1526(+), 1572(-), 1581(-),	-	948(+),	632(-), 981(+),	245(-), 632(-), 1587(-),
POLLEN1LELAT52	85(+), 142(+), 152(-), 167(-), 566(+), 759(-), 887(+), 1161(+), 1283(-), 1598(+), 1725(-), 1754(-), 1764(+),	98(+), 419(-), 676(+), 985(+), 1055(-), 1149(+), 1275(+),	486(+), 711(+), 737(+), 747(+), 1386(+), 1720(-), 1727(+),	92(-), 166(-), 904(-), 978(+), 1525(+), 1612(-),	408(+), 710(-), 735(-), 840(+), 877(-), 1580(-), 1745(-), 1803(-), 1808(-),	672(-), 878(-), 901(+), 1126(-), 1153(+), 1230(+), 1398(-), 1493(+), 1591(-), 1661(+), 1672(-), 1709(-),	737(-), 859(+), 898(+),	252(+), 627(+), 1057(-), 1297(-), 1370(-), 1592(+), 1605(-),	23(-), 253(+), 277(-), 342(+), 643(+), 699(+), 1197(+), 1524(-), 1848(+), 1868(+),	1857(-),	380(+), 1470(+), 1500(+), 1562(-), 1791(-), 1966(+),	397(+), 579(-), 583(-), 1893(+),	187(+), 211(-), 623(+), 1106(-), 1115(-), 1423(-), 1885(+), 1945(-),	43	319(+), 335(+), 1169(+), 1238(-), 1246(+), 1496(-), 1755(-), 1967(+), 1971(+),	306(-), 588(+), 915(-), 1000(+), 1011(-), 1100(+), 1112(+), 1272(+), 1332(+), 1499(+), 1503(+), 1542(-), 1666(+), 1671(+), 1691(+), 1891(-),	15(+), 36(-), 127(+), 384(-), 397(-), 596(-), 1001(+), 1006(+), 1036(+), 1416(+), 1464(+), 1633(+), 1784(+), 1897(-), 1965(+),	1514(+), 1740(-), 1809(+), 1880(-),	71(+), 514(+), 677(+), 823(+), 1466(+), 1481(+),	29(+), 581(-), 892(+), 1060(-), 1125(-), 1897(+),	228(+), 489(+), 1081(+), 1207(+), 1440(-), 1447(+),	590(-), 857(-), 1408(+), 1416(-), 1766(-), 1808(-),	672(-), 911(-), 1532(+), 1579(-), 1934(+),
PREATPRODH	1301(+),	1368(-),	1706(-),	1294(+), 1635(-),	1161(-),	801(-),	72(-), 399(-), 715(+),	160(+),	-	-	1350(-),	-	-	-	1233(+),	942(-),	1409(-),	1787(+),	869(+), 1601(+),	1383(+),	453(-), 696(-), 933(-),	1974(+),	1669(-),
PRECONSCRHSP70A	397(+), 717(+), 1399(+), 1930(-), 1951(-),	1732(-),	575(-), 586(-), 621(+), 643(-),	1236(-), 1893(-),	890(+), 1208(-),	497(-),	1045(+), 1120(-),	733(-), 1564(-), 1634(+), 1667(-), 1717(-), 1774(-),	895(-), 906(-), 1448(-),	8(+), 208(-), 307(-), 968(+), 1344(+),	16(-), 763(+), 860(-), 886(-), 1632(-),	-	1459(-), 1507(+),	999	959(-), 1109(+), 1930(-),	1831(+),	194(-), 1005(-),	254(+), 453(+), 767(-), 844(-), 865(-), 1748(-), 1887(-),	199(+), 1151(-),	-	1157(+), 1585(+), 1755(-), 1855(+), 1859(+),	1176(-),	28(+), 1049(+),
PROLAMINBOXOSGLUB1	80(+), 728(+),	-	1088(-), 1859(-),	-	991(-),	-	460(-),	-	458(-), 1192(+),	1647(+),	-	-	-	-	-	-	-	-	1259(+),	1573(+),	-	-	-
PROXBBNNAPA	-	-	-	-	1195(-), 1549(+),	-	-	1805(+),	-	-	-	1108(-), 1442(+),	-	278	-	-	-	1084(-), 1407(+),	-	-	-	139(-),	-
PYRIMIDINEBOXHVEPB1	1921(-),	-	850(+), 1792(-),	1070(-),	-	-	-	-	326(+),	-	-	618(+), 1886(-),	-	-	-	-	-	-	-	-	1473(-),	-	-
PYRIMIDINEBOXOSRAMY1A	676(+),	1766(-),	878(+),	1168(-),	351(+), 703(+), 1574(+),	1345(-),	862(-),	276(+), 629(-), 1054(+), 1594(-),	-	1902(-),	1519(+), 1645(+),	903(-),	611(+), 794(-), 1086(-), 1223(+),	1278	-	30(+), 590(-), 1524(-),	63(+), 1039(-), 1470(+),	182(+), 1699(-),	178(+),	1119(-),	1046(+),	1100(-),	668(+), 1232(-), 1647(-),
QARBNEXTA	-	-	-	-	-	-	-	-	-	-	-	-	-	1388	1912(-),	-	-	-	-	-	-	-	-
QELEMENTZMZM13	1531(-), 1696(-),	-	227(+),	-	218(-), 451(-),	-	90(+),	-	-	87(-),	-	1623(+),	263(+),	1793	-	-	484(+),	1826(+),	533(-),	989(-),	1863(-), 1977(-),	1881(-),	1440(+),
RAV1AAT	14(+), 221(+), 687(+), 896(-), 1306(-), 1391(-), 1795(-), 1933(+),	380(-), 450(-), 718(+), 735(+), 903(-), 1162(+), 1169(+),	99(+), 908(+), 941(+), 1006(+), 1025(-), 1100(+), 1145(+), 1219(-), 1361(+), 1583(+),	227(-), 463(-), 734(+), 826(+), 1176(+), 1274(-),	120(-), 468(-), 619(-), 718(-), 960(+), 1071(+),	655(-), 1017(+), 1289(-), 1623(-),	547(+), 616(+), 622(-), 745(+), 1556(+), 1724(+), 1727(+), 1979(-),	168(+), 202(-), 351(+), 562(+), 747(+), 1010(-), 1219(-), 1245(-), 1578(-), 1679(+), 1853(+),	773(+), 1005(-), 1986(+),	1835(+),	1390(-),	97(-), 607(-), 960(+), 1030(+), 1085(-), 1677(+),	58(-), 101(-), 241(+), 762(-), 780(-), 982(-), 1198(-), 1384(-), 1387(-),	886	472(+), 480(-), 922(-), 956(+), 1341(+),	1050(-), 1174(+), 1201(+), 1310(+), 1352(+), 1374(+),	446(-), 455(-), 991(+), 1281(+), 1708(+), 1970(+),	287(-), 628(+), 921(+), 1574(+), 1627(+),	487(+), 993(+), 1003(+), 1030(+), 1567(+), 1763(-),	280(-), 388(-), 902(-), 1311(-), 1326(+), 1957(+),	131(+), 140(-), 273(-), 635(+), 738(+), 751(+), 759(+), 771(+), 800(+), 814(+), 822(+), 836(+), 844(+), 880(+), 896(+), 910(+), 918(+), 954(-), 976(-), 993(+), 1034(-), 1316(-), 1330(-), 1384(+), 1409(+), 1462(+), 1488(+),	168(+), 659(+), 679(+), 732(+), 753(+), 813(-), 830(+), 911(-), 1004(+), 1025(+), 1795(-), 1803(-),	111(+), 607(+), 660(-), 815(+), 842(+),
RAV1BAT	-	455(+),	1925(+),	-	-	-	-	104(-), 1641(+),	-	986(-),	-	1414(-),	54(+), 408(+),	694	-	85(+), 1636(+), 1727(-),	157(+),	649(-), 790(-),	361(+), 1932(+),	-	-	171(+), 1828(+),	1118(-),
RBCSCONSENSUS	-	975(-),	-	12(+),	-	-	315(-),	497(-),	1851(+),	-	1758(-),	-	1243(+),	-	468(+), 1926(-),	693(+), 1445(-),	356(+),	-	-	58(-),	1458(+),	-	-
REALPHALGLHCB21	1231(+), 1898(+), 1904(+),	787(-), 1522(+), 1890(+),	1139(-), 1416(-),	605(-), 609(-), 731(+), 1889(+),	-	1741(-),	50(+), 531(-),	204(-), 595(-), 744(+), 859(-), 1768(+), 1820(+),	173(+), 1946(+),	1839(+),	-	-	984(-), 1125(-), 1334(-), 1929(-),	66	-	598(-), 759(+),	201(+), 954(-), 1078(-), 1674(+),	-	1146(+), 1406(-), 1876(+),	117(+), 764(+),	-	1158(+),	499(-),
REBETALGLHCB21	-	278(-), 325(+),	-	-	-	-	-	-	-	-	-	-	-	319	1940(-),	-	24(+), 1620(-),	865(+), 1360(-),	-	-	305(-),	121(-),	-
RHERPATEXPA7	264(-), 437(-), 747(+), 1466(+), 1622(+),	132(-), 211(+), 502(+), 558(-), 1517(+), 1579(-),	-	814(+), 1314(-), 1356(-),	784(-), 1839(+), 1893(-), 1935(+),	87(-), 531(+), 716(-), 1268(+), 1824(-),	1903(+),	936(+), 1628(+), 1630(-), 1752(-),	-	32(-), 460(+), 549(-), 653(-), 999(-), 1356(+), 1524(-),	446(-), 827(-), 1100(+), 1102(-), 1106(+), 1984(+), 1996(+),	263(+), 381(+), 1224(-), 1327(+),	-	395	1038(-), 1434(-),	-	140(-), 1338(+),	806(-), 1507(-),	-	927(-),	666(-), 1202(+), 1974(-),	460(-), 614(-),	173(-), 847(-),
ROOTMOTIFTAPOX1	197(-), 366(-), 430(-), 526(+), 555(-), 586(+), 797(+), 825(-), 1087(+), 1097(-), 1098(+), 1211(+), 1222(-), 1591(+), 1884(+),	128(-), 162(+), 927(-), 1100(+), 1117(+), 1258(-), 1295(-), 1296(+), 1358(+), 1401(-), 1433(-), 1434(+),	928(-), 999(+), 1021(-), 1037(-), 1067(-), 1068(+), 1197(-), 1401(-), 1402(+),	74(-), 144(-), 145(+), 910(-), 936(-), 1515(-), 1680(+),	161(-), 162(+), 368(-), 369(+), 391(+), 659(+), 1251(-), 1444(+), 1667(+), 1784(-), 1785(+),	746(-), 842(-), 845(+), 1076(+), 1123(+), 1179(-), 1180(+), 1323(+), 1737(-), 1738(+), 1950(-),	1662(-), 1663(+),	418(+), 920(+), 1382(+),	271(-), 336(-), 387(-), 388(+), 1236(+),	1437(+),	1957(+),	513(-), 514(+), 911(-), 1557(-), 1580(+), 1831(+),	249(+), 789(-), 1315(-), 1316(+), 1832(+),	322	1213(+), 1934(+),	801(-), 804(+), 828(+), 977(-), 978(+), 1075(-), 1288(-),	19(-), 439(+), 593(+), 616(-), 1105(-), 1597(+), 1605(+), 1613(+), 1665(-), 1728(-), 1810(-), 1811(+),	425(-), 426(+), 547(+), 562(-), 747(-), 926(-), 1022(-), 1150(+), 1270(-), 1601(+),	74(-), 109(+), 142(-), 143(+), 153(-), 284(-), 737(-), 1024(-), 1092(+), 1500(-), 1501(+), 1537(-),	204(+), 456(+), 1160(-), 1161(+),	705(-), 867(-), 868(+), 942(-), 959(-), 1020(+), 1069(-), 1070(+), 1295(+), 1337(-), 1338(+), 1361(-), 1362(+), 1515(-), 1516(+), 1800(+),	26(-), 319(-), 322(+), 640(+), 703(-), 704(+), 929(-), 930(+), 938(-), 939(+), 984(-), 985(+),	243(+), 256(+), 277(+), 282(+), 428(-), 429(+), 482(-), 487(+), 1496(-), 1536(-), 1585(+), 1661(+), 1719(+), 1758(+), 1859(-), 1860(+),
RYREPEATBNNAPA	1463(+), 1619(+),	35(-), 940(-), 1630(-),	-	139(+), 506(+), 508(-), 1382(-),	519(-), 611(-),	1265(+),	-	1349(-),	1229(+),	-	-	692(-), 1026(+),	-	135	1344(+),	416(+), 1306(+), 1327(+),	604(-),	61(+), 1933(+),	1200(-),	229(+), 954(+), 1317(+),	556(-), 558(+), 560(-), 1596(+),	489(+),	-
RYREPEATGMGY2	-	34(-), 939(-),	-	506(+), 507(-),	-	-	-	-	-	-	-	-	-	1092	-	416(+),	603(-),	61(+),	1199(-),	954(+),	558(+), 559(-),	-	-
RYREPEATLEGUMINBOX	1463(+), 1619(+),	34(-), 939(-), 1629(-),	-	506(+), 507(-),	518(-),	1265(+),	-	-	1229(+),	-	-	-	-	1092	-	416(+),	603(-),	61(+),	1199(-),	954(+), 1317(+),	555(-), 558(+), 559(-),	-	-
RYREPEATVFLEB4	-	-	-	506(-), 506(+),	-	-	-	-	-	-	-	-	-	1092	-	-	-	-	-	-	558(-), 558(+),	-	-
S1FBOXSORPS1L21	1789(+),	-	-	1452(+),	150(+), 508(-),	1582(+),	631(-),	-	139(-), 624(+), 780(-),	340(+),	-	4(+),	-	-	-	-	1380(+),	697(+),	1166(-), 1348(+), 1612(-),	322(+), 591(+),	-	918(+),	-
S1FSORPL21	-	-	-	-	-	-	629(-),	-	-	-	-	-	-	-	-	-	-	-	-	-	-	-	-
SBOXATRBCS	-	444(-),	366(+),	-	-	1839(+), 1965(-),	381(-),	-	906(+),	774(-),	-	-	-	-	-	-	-	-	-	-	188(-),	135(-),	-
SEBFCONSSTPR10A	351(+), 530(+), 590(+),	-	838(-),	-	1481(-), 1519(-),	-	-	11(-), 1483(-), 1535(-),	1804(-),	1409(-),	1583(+), 1597(+),	1002(-), 1410(-),	554(+), 1452(+),	310	-	88(+), 496(-),	135(+), 494(+),	1634(+),	-	-	-	174(+), 495(-), 1652(-),	52(+), 87(-),
SEF1MOTIF	-	1117(+),	-	1680(+),	1444(+), 1667(+),	-	-	1382(+),	-	-	-	-	-	-	-	-	1605(+), 1613(+),	-	-	-	-	22(-), 934(-),	424(-), 1661(+),
SEF3MOTIFGM	473(+), 1941(+),	739(+),	-	-	137(-), 1129(-),	179(-),	140(-),	-	1760(+), 1904(-), 1950(+),	-	-	610(-),	508(-),	1634	-	1453(-),	-	-	1722(-),	983(+),	1299(-),	1493(-),	445(-),
SEF4MOTIFGM7S	75(+), 514(+), 1171(-),	1974(+),	1110(-), 1193(-), 1214(+), 1517(+),	155(+), 1123(+), 1329(+), 1670(-), 1687(-), 1845(-),	-	787(-), 1095(-), 1744(+),	285(+),	480(-), 1240(+),	113(+), 793(-),	-	1701(+),	326(-), 626(+), 801(-), 1553(-),	469(-), 543(-), 1265(+), 1618(-), 1932(+),	1122	529(+),	1185(-), 1241(-), 1459(+),	1599(+), 1821(+),	1322(+), 1560(-), 1885(+),	521(-),	1139(-),	714(+), 1194(+), 1340(+),	757(+),	284(+), 489(+), 598(+), 612(+), 1422(-),
SITEIIATCYTC	-	6(+), 316(-), 530(+), 967(-), 1879(-), 1969(-), 1994(+),	761(-), 816(-), 826(-), 1379(-), 1919(+), 1921(-),	-	-	-	357(-), 807(+), 824(+),	-	1110(-), 1458(-), 1559(+), 1564(+), 1658(-),	888(+),	770(+), 1198(-), 1252(+), 1316(-), 1764(+), 1796(-), 1933(-),	-	618(-), 1964(+),	1009	15(-), 677(-), 966(+), 981(-), 1026(-), 1488(-),	-	850(+), 899(+), 928(-), 1257(-), 1443(-),	90(-), 1927(-),	1472(-),	1750(-), 1972(-),	417(+), 1184(+), 1749(-), 1756(+), 1785(+), 1819(+), 1821(-),	1064(+), 1118(-), 1148(-), 1177(-), 1984(+),	823(-), 856(+), 888(-), 1105(+), 1107(-), 1800(+), 1821(+), 1873(-),
SITEIOSPCNA	-	-	-	-	-	-	-	-	-	-	-	-	-	-	-	-	-	648(+),	-	-	-	-	-
SORLIP1AT	504(-), 1551(+), 1716(+),	486(+), 821(+), 1956(+), 1963(+),	364(+), 647(+),	233(-), 513(+),	524(-),	204(-), 302(-), 992(+), 1852(-),	1223(+), 1943(+),	837(-), 1746(-),	360(-), 933(+), 1598(-), 1644(-),	247(-), 263(-), 800(-), 842(+), 982(-), 1007(-), 1154(-), 1180(-), 1206(+), 1771(+), 1777(-),	142(+), 454(+), 866(+), 999(-), 1171(-), 1186(+), 1440(-),	188(+), 309(+), 535(+), 1019(-),	918(+), 1049(+), 1637(+),	995	13(-), 58(-), 84(+), 118(+), 261(+), 888(+), 1881(-),	1708(-), 1723(-), 1991(-),	706(-), 1986(+),	101(+), 610(+), 1530(-),	7(+), 15(-), 346(-), 1992(+),	640(-), 945(+), 1685(+), 1789(+), 1877(+), 1931(-),	1582(-), 1899(+), 1947(+),	1295(+), 1637(-),	899(+), 1351(-), 1361(-),
SORLIP2AT	-	7(+), 8(-), 262(+), 959(-), 967(-), 1846(+), 1912(-), 1995(+), 1996(-),	185(+), 761(-), 816(-), 826(-), 1871(-), 1889(-), 1920(+), 1921(-),	-	-	-	229(+), 808(+),	-	1565(+),	736(+), 889(+), 910(-),	340(-), 393(+), 1253(+), 1765(+), 1796(-), 1933(-),	1915(-), 1921(-), 1926(-),	912(-), 1257(-), 1965(+), 1966(-),	645	15(-), 189(+), 676(+), 677(-), 981(-), 1488(-), 1669(-), 1741(+),	27(-), 1939(+),	851(+), 900(+), 928(-),	89(+), 90(-), 1013(+), 1453(+), 1926(+), 1927(-),	1472(-), 1488(-), 1855(-), 1910(+), 1911(-),	857(+), 1007(+), 1749(+), 1750(-), 1867(+), 1868(-), 1916(+), 1917(-), 1962(-), 1972(-),	1591(-), 1674(+), 1675(-), 1749(-), 1757(+), 1786(+), 1820(+), 1821(-),	1065(+), 1112(+), 1117(+), 1118(-), 1148(-), 1330(+), 1985(+),	823(-), 857(+), 888(-), 1065(+), 1106(+), 1107(-), 1822(+), 1873(-),
SORLIP5AT	1298(-),	-	-	-	-	-	-	157(-),	-	601(+),	-	102(-), 240(-),	-	-	-	-	-	-	-	-	1637(+),	-	1927(+),
SORLREP3AT	-	-	1957(-),	-	-	-	-	-	-	-	-	-	-	-	-	-	-	-	-	-	-	99(-),	-
SORLREP4AT	-	-	-	-	-	-	-	-	-	-	-	1166(-), 1383(+),	-	335	-	113(-), 330(+),	-	1349(+),	-	-	-	199(-), 386(+),	-
SP8BFIBSP8BIB	-	1316(+),	-	-	1654(-),	-	-	-	1294(-),	-	-	-	-	-	-	750(+),	1535(+),	-	-	-	785(+), 858(+), 1007(+),	721(-), 819(-), 992(-),	230(+),
SPHCOREZMC1	-	-	-	-	-	-	-	-	-	-	-	-	-	1093	-	-	-	-	-	-	-	-	-
SREATMSD	1003(+),	-	-	-	-	-	1575(+), 1711(+),	218(+), 765(-), 1158(-),	1538(-),	-	14(+),	323(-), 337(-), 479(-), 1500(+),	709(+), 1609(+),	983	1939(+),	-	25(-), 680(-),	-	916(+),	-	1320(-), 1356(-),	-	1128(-), 1746(-),
SURE1STPAT21	-	-	-	91(-),	-	-	-	-	-	-	-	-	-	-	-	-	-	-	-	-	-	-	-
SURECOREATSULTR11	808(+), 1199(+), 1395(+), 1706(+),	1985(-),	62(-), 693(+), 838(+),	369(+), 658(-), 1219(-), 1291(+),	549(+), 1396(-), 1757(-),	685(+), 1972(+),	579(+),	11(+), 1133(+),	432(+), 1804(+), 1822(-), 1926(-),	1409(+), 1506(+),	349(-), 1345(-), 1599(-),	1228(+), 1324(-),	556(-), 667(-), 1016(+), 1454(-),	109	38(+), 1685(+),	271(-), 496(+), 1718(+),	137(-), 496(-),	337(-), 1204(+), 1291(-), 1636(-),	32(+), 1688(-),	1085(+), 1369(-),	37(-),	232(+), 1047(+), 1652(+),	-
SV40COREENHAN	227(-), 235(-),	-	-	-	-	1110(+),	-	867(+),	746(-),	-	-	-	1844(+), 1982(+),	1663	-	-	152(-), 1305(-),	770(+),	872(-), 1883(-),	-	-	-	1028(-), 1684(-),
TAAAGSTKST1	622(-), 994(-), 1215(+),	1220(+), 1394(+), 1535(+), 1923(+),	298(+),	1023(-), 1065(-), 1519(+),	413(+), 903(+), 1214(+), 1738(-),	775(-), 1058(+), 1418(+), 1608(-),	1313(+), 1426(+), 1608(+),	393(+), 714(+), 904(-), 970(+), 1909(+),	136(-),	-	558(-), 1728(+),	314(+), 665(-), 1100(-), 1132(-), 1421(+),	301(-), 345(+), 432(+), 453(+), 492(+), 1173(-), 1303(+), 1607(-), 1952(+),	87	534(+),	75(+), 367(+), 1055(-), 1430(+),	236(+), 540(+), 610(+), 917(+), 936(+), 1880(+),	294(+), 489(+), 538(-), 1077(+), 1104(+), 1386(+),	638(+), 938(+), 1628(-),	113(-), 179(+), 194(+), 268(-), 811(-), 889(+), 1102(+),	411(+), 1095(+), 1104(+), 1115(+), 1443(-),	423(+), 1953(-),	355(+), 377(-), 393(+), 1279(+), 1306(-), 1384(+), 1392(-), 1835(+),
TATABOX2	-	1091(+),	-	1650(-), 1682(-),	1050(-),	708(+), 895(-), 1090(-),	1395(-),	46(+),	1221(+),	-	-	448(+),	802(-), 839(-),	-	1930(-),	-	1607(-), 1615(-),	-	105(-), 1083(+), 1553(+),	-	-	22(+),	1663(-),
TATABOX3	-	979(-),	-	-	-	728(-),	-	-	383(+), 384(-), 389(+),	-	-	-	-	476	-	-	-	-	-	-	-	-	1589(+),
TATABOX4	-	1215(-), 1216(+), 1260(+),	-	-	-	-	-	44(+),	1219(+),	-	-	1561(+),	672(-),	-	-	-	106(-), 1609(-),	835(-), 836(+),	934(+),	-	-	-	-
TATABOX5	347(+), 362(-), 680(+), 933(-), 957(-), 1072(-), 1079(-), 1181(+), 1475(-), 1631(-), 1835(-),	685(+), 1071(+), 1123(-), 1277(-),	1190(-), 1212(+), 1410(-), 1530(-), 1575(-),	115(-), 321(-), 1039(-), 1098(-),	108(-), 410(-), 686(+), 765(-), 769(-), 900(-), 1117(-), 1426(+),	781(+), 1098(-), 1449(-), 1537(+),	1269(+),	342(+), 601(-), 678(-), 1488(-), 1906(-),	464(-), 722(-), 756(-), 1528(+),	-	1739(-),	-	230(+),	-	1355(+),	431(+), 660(-), 675(+), 679(+), 894(-), 1457(+),	414(+), 1450(+), 1795(+), 1877(-),	1320(+),	825(-), 1221(-), 1582(+), 1643(-),	886(-),	1275(+), 1347(-),	633(+),	307(-), 423(-), 723(-), 744(-), 765(+), 1599(+),
TATABOXOSPAL	-	1118(+), 1121(-),	-	-	763(-), 1445(+), 1668(+),	-	-	599(-),	-	-	-	-	-	-	-	1341(-),	1584(+),	-	-	-	1062(+), 1276(+),	645(-), 739(-), 837(-), 935(-), 1011(-),	-
TATAPVTRNALEU	-	1216(-),	-	-	-	-	-	44(-),	1219(-),	-	-	-	-	-	-	-	1608(+),	-	934(-),	-	-	-	-
TATCCACHVAL21	-	434(-),	-	-	-	-	-	1156(-),	-	-	-	335(-), 1501(+),	1982(-),	-	-	-	-	938(+),	-	-	-	-	-
TATCCAOSAMY	1208(-),	435(-), 1870(+),	-	-	62(+), 1201(-),	1314(-),	-	1157(-),	-	-	46(+), 1462(+),	336(-), 1114(-), 1394(+), 1438(+), 1501(+),	95(-), 1983(-),	558	1316(-),	62(-), 384(+), 1615(-),	-	370(+), 544(-), 575(-), 587(-), 938(+), 1090(-),	1539(+), 1864(+),	-	282(+), 1319(-), 1355(-),	191(-), 440(+), 1055(+),	1127(-), 1745(-),
TATCCAYMOTIFOSRAMY3D	-	434(-),	-	-	-	1313(-),	-	1156(-),	-	-	1462(+),	335(-), 1501(+),	1982(-),	1811	-	1614(-),	-	370(+), 543(-), 574(-), 586(-), 938(+),	1864(+),	-	282(+),	-	1126(-),
TBOXATGAPB	-	-	1087(+), 1612(+),	311(-), 1080(+), 1428(-), 1480(-),	852(-), 1125(+),	871(-), 1279(-),	206(+), 459(+), 1420(-),	-	185(-), 888(+), 1742(-), 1886(-),	1649(-),	-	784(-),	1658(+),	1041	-	18(+), 1262(+),	768(-),	484(-),	-	1460(+), 1509(+), 1575(-), 1813(-),	-	1516(-), 1656(-),	57(+),
TE2F2NTPCNA	-	-	-	-	-	-	-	1542(-),	-	-	-	-	-	-	-	-	-	-	-	-	-	-	-
TELOBOXATEEF1AA1	-	-	-	-	-	-	-	-	1332(-),	-	-	-	-	-	-	-	-	-	-	-	-	-	-
TGACGTVMAMY	118(-),	1577(+),	1701(-),	859(-),	-	-	1442(+),	-	-	651(+),	-	-	169(-), 1790(+),	-	849(-),	1252(-),	1940(+),	1773(+),	1995(-),	-	-	-	-
T/GBOXATPIN2	-	-	-	-	1840(-),	1269(-),	-	-	-	260(+),	-	-	-	1389	1913(-),	-	-	805(+),	-	-	-	-	846(+),
TGTCACACMCUCUMISIN	352(+), 531(+), 591(+),	-	-	-	1480(-), 1518(-),	-	-	-	-	1533(-),	-	1142(+), 1409(-),	-	311	-	89(+), 356(-),	-	-	-	-	-	175(+), 1816(-),	-
TOPOISOM	-	-	-	-	-	-	-	-	-	-	-	-	1828(+),	-	-	-	-	-	-	-	-	-	-
UP1ATMSD	-	-	816(+),	-	-	-	-	-	-	-	-	-	-	-	677(+),	-	-	-	-	-	1821(+),	-	-
UP2ATMSD	-	-	-	-	-	-	-	-	1333(-),	-	-	-	-	-	-	-	-	-	-	-	-	-	-
UPRMOTIFIAT	-	-	-	-	-	-	-	-	-	-	-	-	-	-	-	-	-	-	1993(+),	-	-	-	-
UPRMOTIFIIAT	-	524(-),	-	-	-	-	-	-	-	267(-), 346(+), 829(+),	-	-	-	1909	248(+), 806(-),	-	-	-	-	-	-	-	-
VOZATVPP	-	-	-	-	-	1977(-), 1977(+),	-	-	-	-	1878(-), 1878(+),	-	-	-	-	-	-	-	-	-	-	-	-
WBBOXPCWRKY1	1168(-),	-	-	271(-),	-	-	-	1802(-),	-	-	-	1703(-),	-	976	687(+),	-	485(-), 1486(+),	-	-	1179(-), 1511(+),	-	-	-
WBOXATNPR1	1169(-), 1514(+),	905(+), 1193(-), 1448(-), 1576(+),	1308(-), 1465(-), 1581(-),	272(-), 286(+), 861(-), 1730(-), 1777(-),	101(-), 141(+), 1362(-),	482(+), 1214(-), 1249(-), 1522(+), 1625(+), 1985(+),	68(-), 513(-), 614(-),	5(+), 224(+), 232(-), 1764(-), 1803(-),	-	110(-), 650(+), 1791(-),	1634(-), 1855(+),	861(-), 1616(-), 1704(-),	576(-), 687(-), 1200(+), 1352(+), 1391(-),	255	511(-), 688(+), 851(-),	209(+), 831(+), 866(-), 1907(-),	486(-), 772(-), 1115(-), 1353(+), 1487(+),	138(+), 364(+), 1238(+),	532(+), 1704(-), 1752(+),	630(+), 1180(-), 1313(+), 1423(-), 1512(+), 1616(-), 1955(-),	13(+), 311(+), 1073(+), 1334(-), 1669(+),	1435(+), 1971(+),	320(-),
WBOXHVISO1	276(+), 988(-), 1168(-),	1447(-), 1747(-), 1831(+),	1580(-),	271(-), 281(-), 457(-), 747(-), 1243(-), 1729(-), 1776(-),	142(+), 331(-), 1171(+),	1248(-), 1425(+), 1567(+),	457(+), 594(+), 603(+), 868(-), 959(+), 1951(+),	1709(+), 1802(-), 1833(+),	1037(-), 1141(-),	1422(-),	384(-), 522(-), 1353(-),	1587(-), 1591(-),	1767(+), 1850(-),	978	689(+),	16(+), 832(+), 855(+), 1247(+),	410(+), 771(-), 1114(-),	382(+), 397(-), 1785(+), 1835(-),	411(+), 1355(-), 1617(+),	182(-), 951(-), 1354(+), 1513(+), 1954(-),	312(+), 1058(+), 1074(+),	414(+), 1436(+), 1972(+),	953(-), 1396(-), 1616(+),
WBOXNTCHN48	905(-), 988(-),	1830(+),	40(+), 498(-),	1243(-),	-	45(+),	456(+), 868(-), 958(+),	1196(+),	1037(-), 1141(-),	86(+), 1422(-),	384(-), 522(-),	1587(-),	264(-), 1766(+),	1794	176(-),	984(+),	409(+), 1110(-),	320(-), 1827(-),	1355(-), 1925(+),	1353(+), 1713(+),	344(+),	-	953(-), 1060(-), 1081(+), 1148(-), 1441(-),
WBOXNTERF3	276(+), 753(-), 905(-), 988(-), 1168(-), 1531(+), 1696(+),	293(-), 837(+), 906(+), 1192(-), 1447(-), 1747(-), 1831(+),	41(+), 228(-), 498(-), 1580(-), 1935(+),	271(-), 281(-), 457(-), 747(-), 1243(-), 1729(-), 1776(-),	142(+), 218(+), 331(-), 451(+), 980(+), 1171(+),	46(+), 1248(-), 1425(+), 1567(+), 1626(+),	91(-), 457(+), 478(+), 594(+), 603(+), 868(-), 959(+), 1951(+),	231(-), 1197(+), 1525(-), 1703(+), 1709(+), 1802(-), 1833(+),	1037(-), 1141(-),	87(+), 109(-), 687(+), 715(-), 1164(+), 1237(-), 1422(-),	116(+), 384(-), 522(-), 659(+), 1353(-),	348(-), 1587(-), 1591(-), 1624(-), 1703(-),	264(-), 519(-), 1767(+), 1850(-),	691	176(-), 689(+),	16(+), 627(-), 832(+), 855(+), 985(+), 992(+), 1129(-), 1247(+),	410(+), 485(-), 771(-), 1110(-), 1114(-), 1488(+), 1885(-),	139(+), 320(-), 382(+), 397(-), 1785(+), 1827(-), 1835(-), 1972(+),	411(+), 533(+), 1355(-), 1617(+), 1926(+),	182(-), 951(-), 989(+), 1179(-), 1189(+), 1354(+), 1513(+), 1615(-), 1714(+), 1758(-), 1954(-),	312(+), 345(+), 1058(+), 1074(+), 1863(+), 1977(+),	414(+), 572(+), 1436(+), 1881(+), 1972(+),	546(+), 953(-), 969(-), 1060(-), 1082(+), 1148(-), 1396(-), 1441(-), 1540(+), 1616(+),
WRKY71OS	120(-), 276(+), 318(+), 353(-), 448(+), 532(-), 592(-), 754(-), 906(-), 989(-), 1036(-), 1169(-), 1449(+), 1515(+), 1531(+), 1605(+), 1696(+),	168(+), 294(-), 759(+), 837(+), 906(+), 1193(-), 1448(-), 1577(+), 1748(-), 1831(+),	2(-), 41(+), 180(+), 205(-), 229(-), 499(-), 774(-), 917(-), 1308(-), 1465(-), 1581(-), 1617(-), 1703(-), 1935(+),	272(-), 282(-), 287(+), 458(-), 748(-), 861(-), 1135(-), 1185(+), 1244(-), 1730(-), 1777(-),	22(-), 101(-), 142(+), 218(+), 332(-), 451(+), 816(-), 980(+), 1171(+), 1362(-), 1482(+), 1520(+),	37(+), 46(+), 123(+), 242(-), 483(+), 679(+), 737(-), 1072(+), 1214(-), 1249(-), 1425(+), 1484(+), 1523(+), 1567(+), 1626(+), 1936(-), 1986(+),	22(+), 68(-), 92(-), 190(+), 457(+), 478(+), 513(-), 594(+), 603(+), 614(-), 869(-), 959(+), 1219(-), 1379(+), 1442(+), 1464(+), 1951(+),	6(+), 52(+), 121(+), 225(+), 232(-), 375(+), 474(-), 809(+), 1197(+), 1484(+), 1526(-), 1536(+), 1676(+), 1703(+), 1709(+), 1764(-), 1803(-), 1833(+), 1991(+),	592(+), 822(-), 1038(-), 1142(-),	87(+), 110(-), 386(-), 651(+), 687(+), 716(-), 1146(+), 1164(+), 1238(-), 1423(-), 1535(+), 1674(-), 1791(-),	116(+), 385(-), 523(-), 659(+), 667(-), 744(-), 797(+), 1354(-), 1585(-), 1634(-), 1856(+), 1983(-),	349(-), 861(-), 979(-), 1003(+), 1143(-), 1411(+), 1487(-), 1588(-), 1592(-), 1616(-), 1625(-), 1704(-), 1774(+), 1817(+), 1983(+),	171(-), 265(-), 363(+), 486(+), 520(-), 576(-), 687(-), 1201(+), 1353(+), 1391(-), 1731(-), 1767(+), 1771(+), 1790(+), 1851(-),	256	150(+), 177(-), 511(-), 689(+), 851(-), 1011(-), 1606(-),	16(+), 41(-), 90(-), 210(+), 358(+), 628(-), 811(-), 832(+), 855(+), 866(-), 911(-), 985(+), 992(+), 1130(-), 1166(+), 1247(+), 1254(-), 1631(-), 1653(-), 1907(-), 1980(-),	92(-), 118(+), 221(-), 410(+), 486(-), 751(+), 772(-), 1111(-), 1115(-), 1354(+), 1429(+), 1488(+), 1518(+), 1886(-), 1940(+),	139(+), 164(+), 321(-), 365(+), 382(+), 398(-), 845(+), 1239(+), 1377(+), 1566(+), 1773(+), 1785(+), 1828(-), 1836(-), 1972(+),	94(+), 203(+), 411(+), 533(+), 792(-), 1204(+), 1356(-), 1617(+), 1704(-), 1753(+), 1926(+), 1937(-), 1997(-),	183(-), 631(+), 952(-), 989(+), 1180(-), 1189(+), 1314(+), 1354(+), 1423(-), 1513(+), 1616(-), 1714(+), 1759(-), 1955(-),	14(+), 111(-), 312(+), 345(+), 354(+), 1058(+), 1074(+), 1219(+), 1334(-), 1670(+), 1863(+), 1977(+),	176(-), 414(+), 468(+), 496(+), 572(+), 1436(+), 1818(+), 1881(+), 1972(+),	54(-), 88(+), 320(-), 546(+), 594(+), 638(-), 649(-), 772(+), 954(-), 970(-), 1061(-), 1082(+), 1149(-), 1397(-), 1442(-), 1540(+), 1616(+),
WUSATAg	-	-	1176(-),	389(-), 726(-),	-	-	-	-	1065(-),	-	-	-	-	-	-	-	-	540(+),	-	-	-	-	-
XYLAT	-	-	-	-	-	-	-	623(+),	-	-	-	-	-	-	-	-	-	-	-	167(-),	-	591(-),	-
- Not present
