# Supplementary material for: Structure, organization and evolution of ADP-ribosylation factors in rice and foxtail millet, and their expression in rice
Source: Sci Rep. 2016 Apr 21;6:24008. doi: 10.1038/srep24008 (PMC4838888; doi:10.1038/srep24008)
Supplement: Supplementary Dataset 5 [file srep24008-s6.xlsx]

## Sheet: Rice_orthologs
Supplementary Table S5. Comparative genome mapping data of OsARF and OsARL genes with foxtail millet, sorghum and maize.
ARF/ARL ID	LOC ID	Foxtail millet						Sorghum					Maize
		ARF/ARL ID	Phytozome ID	Ks	Ka	Ka/Ks	Time of divergence (MYA)	Gene ID	Ks	Ka	Ka/Ks	Time of divergence (MYA)	Gene ID	Ks	Ka	Ka/Ks	Time of divergence (MYA)
OsARFA1a	LOC_Os01g59790.2
OsARFA1b	LOC_Os05g41060.1	SiARFA1b	Si023395m	0.68	0.26	0.382353	52.3077	Sb09g023880	0.61	0.27	0.442623	46.9231	GRMZM2G157596	0.64	0.28	0.4375	49.2308
OsARFA1c	LOC_Os07g12170.1	SiARFA1c	Si031236m	0.63	0.25	0.396825	48.4615	Sb02g006540	0.64	0.28	0.4375	49.2308	GRMZM2G105996	0.58	0.27	0.465517	44.6154
OsARFA1d	LOC_Os07g12200.1
OsARFA1e	LOC_Os01g16030.1	SiARFA1e	Si037703m	0.58	0.28	0.482759	44.6154	Sb03g010350	0.65	0.26	0.4	50	GRMZM2G015361	0.63	0.25	0.396825	48.4615
OsARFA1f	LOC_Os03g59740.1
OsARFB1a	LOC_Os06g02390.1							Sb10g007630	0.67	0.31	0.462687	51.5385	GRMZM2G058474	0.64	0.26	0.40625	49.2308
OsARFB1b	LOC_Os02g03610.1	SiARFB1b	Si018411m	0.61	0.26	0.42623	46.9231	Sb04g002400	0.63	0.27	0.428571	48.4615	GRMZM2G152929	0.59	0.28	0.474576	45.3846
OsARFB1c	LOC_Os10g42940.1	SiARFB1c	Si037619m	0.67	0.26	0.38806	51.5385	Sb01g027720	0.61	0.27	0.442623	46.9231	GRMZM2G011518	0.61	0.29	0.47541	46.9231
OsARFB1d	LOC_Os02g47110.2	SiARFB1d	Si018413m	0.63	0.3	0.47619	48.4615	Sb04g030910	0.63	0.25	0.396825	48.4615	GRMZM2G113995	0.63	0.25	0.396825	48.4615
OsARF3	LOC_Os08g15040.1	SiARF3	Si014507m	0.61	0.26	0.42623	46.9231	Sb07g008560	0.61	0.3	0.491803	46.9231
OsARFC1	LOC_Os11g37640.1	SiARFC1	Si026904m	0.64	0.3	0.46875	49.2308	Sb05g022850	0.67	0.22	0.328358	51.5385	GRMZM2G049055	0.67	0.28	0.41791	51.5385
OsGB1a	LOC_Os03g27450.1	SiGB1a	Si037567m	0.59	0.26	0.440678	45.3846	Sb01g033450	0.61	0.25	0.409836	46.9231	GRMZM2G082836	0.61	0.28	0.459016	46.9231
OsGB1b	LOC_Os07g42820.1	SiGB1b	Si031135m	0.61	0.26	0.42623	46.9231	Sb02g039540	0.67	0.26	0.38806	51.5385	GRMZM2G079226	0.68	0.26	0.382353	52.3077
OsTTN5	LOC_Os02g22140.1	SiTTN5a	Si023376m	0.63	0.26	0.412698	48.4615	Sb01g012290	0.61	0.29	0.47541	46.9231	GRMZM2G154890	0.61	0.3	0.491803	46.9231
OsARL1a	LOC_Os03g10370.1	SiARL1a	Si037681m	0.65	0.3	0.461538	50	Sb01g043820	0.63	0.28	0.444444	48.4615	GRMZM2G081622	0.64	0.31	0.484375	49.2308
OSARL1b	LOC_Os02g49980.1	SiARL1b	Si018040m	0.63	0.31	0.492063	48.4615	Sb04g028860	0.61	0.3	0.491803	46.9231	GRMZM2G171060	0.59	0.27	0.457627	45.3846
OsARL1c	LOC_Os06g12090.1							Sb07g024390	0.67	0.25	0.373134	51.5385	GRMZM2G181536	0.68	0.25	0.367647	52.3077
OsARL1d	LOC_Os01g15010.1	SiARL1d	Si003006m	0.61	0.31	0.508197	46.9231	Sb03g009760	0.61	0.26	0.42623	46.9231	GRMZM2G122666	0.63	0.25	0.396825	48.4615
OsARL1e	LOC_Os01g23620.1	SiARL1e	Si003011m	0.68	0.24	0.352941	52.3077	Sb03g013550	0.67	0.23	0.343284	51.5385	GRMZM2G038356	0.65	0.3	0.461538	50
OsARL1f	LOC_Os12g37360.1							Sb0111s002010	0.58	0.23	0.396552	44.6154
Mean				0.63	0.274	0.436116	48.4615		0.632222	0.265556	0.421097	48.6325		0.63	0.27375	0.43575	48.4615
