# Supplementary material for: Structure, organization and evolution of ADP-ribosylation factors in rice and foxtail millet, and their expression in rice
Source: Sci Rep. 2016 Apr 21;6:24008. doi: 10.1038/srep24008 (PMC4838888; doi:10.1038/srep24008)
Supplement: Supplementary Dataset 6 [file srep24008-s7.xlsx]

## Sheet: Foxtail millet_orthologs
Supplementary Table S6. Comparative genome mapping data of SiARF and SiARL genes with sorghum and maize.
ARF/ARL ID	Phytozome ID	Sorghum					Maize
		Gene ID	Ks	Ka	Ka/Ks	Time of divergence (MYA)	Gene ID	Ks	Ka	Ka/Ks	Time of divergence (MYA)
SiARFA1a	Si003881m
SiARFA1b	Si023395m	Sb09g023880	0.31	0.04	0.129032	23.8462	GRMZM2G157596	0.38	0.09	0.236842	29.2308
SiARFA1c	Si031236m	Sb02g006540	0.39	0.05	0.128205	30	GRMZM2G105996	0.33	0.07	0.212121	25.3846
SiARFA1d	Si003069m
SiARFA1e	Si037703m	Sb03g010350	0.38	0.04	0.105263	29.2308	GRMZM2G015361	0.32	0.09	0.28125	24.6154
SiARFA1f	Si011097m
SiARFB1a	Si008061m	Sb10g007630	0.37	0.06	0.162162	28.4615	GRMZM2G058474	0.36	0.08	0.222222	27.6923
SiARFB1b	Si018411m	Sb04g002400	0.39	0.05	0.128205	30	GRMZM2G152929	0.39	0.09	0.230769	30
SiARFB1c	Si037619m	Sb01g027720	0.35	0.06	0.171429	26.9231	GRMZM2G011518	0.35	0.08	0.228571	26.9231
SiARFB1d	Si018413m	Sb04g030910	0.39	0.04	0.102564	30	GRMZM2G113995	0.39	0.08	0.205128	30
SiARF3	Si014507m	Sb07g008560	0.38	0.04	0.105263	29.2308
SiARFC1	Si026904m	Sb05g022850	0.33	0.05	0.151515	25.3846
SiARFD1	Si037659m
SiGB1a	Si037567m	Sb01g033450	0.39	0.05	0.128205	30	GRMZM2G049055	0.32	0.08	0.25	24.6154
SiGB1b	Si031135m	Sb02g039540	0.35	0.04	0.114286	26.9231
SiTTN5a	Si023376m	Sb01g012290	0.39	0.06	0.153846	30	GRMZM2G079226	0.38	0.08	0.210526	29.2308
SiTTN5b	Si037854m
SiARL1a	Si037681m	Sb01g043820	0.39	0.04	0.102564	30	GRMZM2G081622	0.39	0.09	0.230769	30
SiARL1b	Si018040m	Sb04g028860	0.36	0.05	0.138889	27.6923	GRMZM2G171060	0.38	0.07	0.184211	29.2308
SiARL1c	Si026891m
SiARL1d	Si003006m	Sb03g009760	0.39	0.04	0.102564	30	GRMZM2G122666	0.38	0.08	0.210526	29.2308
SiARL1e	Si003011m	Sb03g013550	0.32	0.06	0.1875	24.6154	GRMZM2G038356	0.39	0.09	0.230769	30
SiARL1f	Si023327m
Mean			0.3675	0.048125	0.131968	28.2692		0.366154	0.0823077	0.22567	28.1657
