# Supplementary material for: Structure, organization and evolution of ADP-ribosylation factors in rice and foxtail millet, and their expression in rice
Source: Sci Rep. 2016 Apr 21;6:24008. doi: 10.1038/srep24008 (PMC4838888; doi:10.1038/srep24008)
Supplement: Supplementary Dataset 7 [file srep24008-s8.xlsx]

## Sheet: Sheet1
Supplementary Table S7. List of primers used in the present study.
Expression analysis
Sequence ID	Forward (5'-3')	Reverse (5'-3')
OsARFA1a	ACCCGTTTGTTCTGAGATGG	ATCACTTTCCTCACCGCAAG
OsARFA1b	CTACGTGATGCTGTGCTGCT	CTTGTTGGCAATGTTGTTGG
OsARFA1c	AGTTGCGTGATGCTGTTTTG	GCTAGCAATGTTGCTGGACA
OsARFA1d	GTGTTTGCCAACAAGCAAGA	GCTAGCAATGTTGCTGGACA
OsARFA1e	TTTCACTGGAGTGTTCGTTGA	GAGGAAAAGAACTGCATTACTCG
OsARFA1f	TTGGATGGATCGATGGGTAT	GGACCACCCAAAGCAGAATA
OsARFB1a	GACAAGCTCCGACCTCTCTG	AGGAGGATGACGCTGTTGAG
OsARFB1b	TGATCTTCGCTATCGGCTTT	ACGGTCCGTGCAAACTACTC
OsARFB1c	ATGCCTGCATCTTGCTTTCT	CACTCCTCCCAAGTGCAAGT
OsARFB1d	CCACTGCAGTTTTGTCATGG	CAAATTGCATTTGCCAAACA
OsARFC1	TTGTTATTGCTGCTGCTGCT	AGAATTGCGCACAGGAAAAT
OsARF3	CACAAGTCTGCGTGAGAACC	TTTACGGGTAAAGCCACCAG
OsARL1a	TTGCATGTTGCGTAGCACTT	CGAGGGTGGAACCTCTTGTA
OSARL1b	TCTCCAGTTTTATGGTCCAAAAGT	ACAACGATACAGCACGTCCA
OsARL1c	CGGTCGAGGTCTTCATGTG	TCTCTTTGTGAAATCATGCTCA
OsARL1d	CCTGATGCTTTGGAGAAACC	GATTCCAGCAACCCACATTT
OsARL1e	GCTTTAACAATTGGGGACGA	TCATGCAGCAATCCATAAGC
OsARL1f	AGCAATCTGGTCATGGTGGT	CAGGATGATTCCTCTGACGAG
OsGB1a	AAAATTGTTTGCCCTTGTGC	GAGGTTGCACGATCTCTGGT
OsGB1b	CATAAGCCAGACCCCCTGT	AGCAGGCTTCCTACCCAAGT
OsTTN5	TTGCATCTCGGATCTACGTG	GGTCATGGTGCACAAAACAG
Allelic variation analysis
OsARFA1a	AAGCATCGGACGGAC	ACAAAAATTCAGCAGCAC
OsARFA1b	AGCAGCTGGTTTGGTTTGATT	GAAGAGGCGGCTGAACAGCT
OsARFA1c	CTACCATGTATCAGTTAA	ACTATGAATCACAATCCAG
OsARFA1e	CGGCGATGCTGCTGCTGCTGCCCAGG	ACAGACTATGATTTCACATCCC
OsARFB1b	CCTTACTATATTCGTATTAT	TTCCATTGCCAATGTACACT
OsARFB1c	AATGCCATATTATTTTATA	CGGAGCCAAAGCCAA
OsARFB1d	GCCGTGCACCGGCCTTATCAAGC	AAGCGTCACAGAGCAAAAATC
